# Supplementary material for: catena-Poly[bis­(μ4-adipato-1:2:1′:2′κ4 O 1:O 1′:O 4:O 4′)bis­(N,N-dimethyl­formamide)-1κO,2κO-dicopper(II)]
Source: Acta Crystallogr Sect E Struct Rep Online. 2010 Sep 15;66(Pt 10):m1258. doi: 10.1107/S1600536810036093 (PMC2983426; doi:10.1107/S1600536810036093)
Supplement: Supplementary file 2 [file e-66-m1258-Isup2.hkl]

# 
# h,k,l, Fc-squared, Fo-squared, sigma(Fo-squared) and status flag 
# 
data_I
_shelx_title '  P21/n' 
_shelx_refln_list_code          4 
_shelx_F_calc_maximum      185.27 
_exptl_crystal_F_000       580.00 
_reflns_d_resolution_high  0.7829 
 
loop_ 
 _symmetry_equiv_pos_as_xyz 
 'x, y, z' 
 '-x+1/2, y+1/2, -z+1/2' 
 '-x, -y, -z' 
 'x-1/2, -y-1/2, z-1/2' 
 
_cell_length_a     9.4764 
_cell_length_b     8.2618 
_cell_length_c    15.0990 
_cell_angle_alpha  90.000 
_cell_angle_beta  106.259 
_cell_angle_gamma  90.000 
 
_shelx_F_squared_multiplier     1.000 
 
loop_ 
 _refln_index_h 
 _refln_index_k 
 _refln_index_l 
 _refln_F_squared_calc 
 _refln_F_squared_meas 
 _refln_F_squared_sigma 
 _refln_observed_status 
   2   0   0       88.77       98.49      3.01 o 
   4   0   0      955.64     1046.41     26.38 o 
   6   0   0     1075.46      969.91     25.82 o 
   8   0   0     1892.72     1714.14     44.53 o 
  10   0   0       43.15       48.67      6.93 o 
   1   1   0    11919.63    12478.36    169.10 o 
   2   1   0     6135.72     6924.74    158.83 o 
   3   1   0      469.30      440.62      7.07 o 
   4   1   0       23.72       33.22      2.14 o 
   5   1   0     1107.66      985.89     18.19 o 
   6   1   0      204.47      207.60      5.81 o 
   7   1   0     5054.75     4840.00     81.88 o 
   8   1   0      312.26      329.96      8.71 o 
   9   1   0      354.49      345.52     11.39 o 
  10   1   0       24.17       23.63      4.10 o 
  11   1   0       47.66       38.93      4.98 o 
   0   2   0    13960.03    13828.28    188.45 o 
   1   2   0     5138.96     5495.71     54.79 o 
   2   2   0      230.30      287.35      4.32 o 
   3   2   0     1371.10     1363.17     22.58 o 
   4   2   0       12.82       19.21      1.74 o 
   5   2   0      118.25      243.12     16.04 o 
   6   2   0     3054.12     3166.93     57.63 o 
   7   2   0      187.37      187.30      9.51 o 
   8   2   0     4042.09     4048.19     69.76 o 
   9   2   0       50.55       51.37      4.28 o 
  10   2   0       11.37       13.78      3.79 o 
  11   2   0       63.05       68.14      5.54 o 
   1   3   0     3317.19     3242.71     34.83 o 
   2   3   0      137.00      149.96      3.59 o 
   3   3   0     1675.11     1656.35     23.87 o 
   4   3   0       10.35        8.97      1.92 o 
   5   3   0      674.31      609.52     12.37 o 
   6   3   0      101.29      102.24      4.23 o 
   7   3   0     2060.66     2042.15     52.26 o 
   8   3   0       36.88       29.47      3.85 o 
   9   3   0      946.55      919.98     19.44 o 
  10   3   0      165.97      154.00      6.86 o 
  11   3   0        1.38        4.71      6.30 o 
   0   4   0     8376.26     8782.09    119.46 o 
   1   4   0     1358.25     1508.87     15.44 o 
   2   4   0     1982.64     2056.54     22.73 o 
   3   4   0        3.91        4.43      1.63 o 
   4   4   0      165.83      141.15      3.97 o 
   5   4   0      168.58      170.01      5.33 o 
   6   4   0      180.55      179.57      5.84 o 
   7   4   0      185.82      180.71      8.56 o 
   8   4   0     2365.60     2288.30     41.61 o 
   9   4   0       96.13       86.51      5.35 o 
  10   4   0      358.25      385.63     11.21 o 
   1   5   0     5646.44     5904.94     87.84 o 
   2   5   0     2821.59     3100.58     47.06 o 
   3   5   0       18.09       17.33      2.22 o 
   4   5   0      362.98      345.96      8.59 o 
   5   5   0       40.50       41.84      5.91 o 
   6   5   0      202.24      195.84      9.69 o 
   7   5   0     1395.84     1378.75     26.46 o 
   8   5   0       14.02        7.71      5.02 o 
   9   5   0     1163.76     1200.03     24.81 o 
  10   5   0        1.15        0.65      4.36 o 
   0   6   0     2406.01     2470.74     62.25 o 
   1   6   0      504.40      489.53     11.50 o 
   2   6   0     1760.81     1812.99     33.20 o 
   3   6   0       31.61       26.07      3.28 o 
   4   6   0      249.18      237.32      7.20 o 
   5   6   0      196.02      181.16      6.42 o 
   6   6   0     1012.09     1009.98     27.20 o 
   7   6   0       18.79       19.17      6.60 o 
   8   6   0     1567.09     1528.15     29.96 o 
   9   6   0       24.86       31.83      5.12 o 
   1   7   0     2648.51     2640.21     64.83 o 
   2   7   0       65.53       70.63      4.45 o 
   3   7   0      139.52      125.32      5.56 o 
   4   7   0        2.75       -2.72      2.81 o 
   5   7   0      302.10      287.74     14.70 o 
   6   7   0      257.38      231.98      8.14 o 
   7   7   0     2273.73     2279.18     76.08 o 
   8   7   0       37.57       38.71      5.96 o 
   0   8   0     2763.04     2883.42     73.67 o 
   1   8   0       77.55       71.11      4.85 o 
   2   8   0      264.14      282.64      8.97 o 
   3   8   0       85.01       85.55      7.32 o 
   4   8   0      173.83      164.26      7.01 o 
   5   8   0       57.43       64.65      5.22 o 
   6   8   0     1094.73     1109.28     23.85 o 
   7   8   0       44.41       57.26      5.98 o 
   1   9   0     2173.14     2172.44     41.05 o 
   2   9   0       35.65       43.57      5.12 o 
   3   9   0        0.91        0.32      3.74 o 
   4   9   0       35.19       45.52      5.23 o 
   5   9   0       28.20       28.62      5.21 o 
   6   9   0        1.07        0.37      4.32 o 
   0  10   0     1188.28     1163.48     35.47 o 
   1  10   0      169.57      172.80      7.90 o 
   2  10   0      392.94      389.34     11.90 o 
   3  10   0       39.69       41.93     10.45 o 
 -11   0   1      120.23      131.92      9.23 o 
  -9   0   1       18.53       19.70      5.16 o 
  -7   0   1     4336.52     4261.84    102.39 o 
  -5   0   1      481.97      348.13     10.68 o 
  -3   0   1      477.34      484.16     13.09 o 
  -1   0   1    19475.48    20438.42    481.61 o 
   1   0   1    21451.83    20870.03    285.81 o 
   3   0   1      100.60      136.18      3.44 o 
   5   0   1      620.03      615.43     19.82 o 
   7   0   1     1372.67     1311.11     34.41 o 
   9   0   1     1429.77     1426.52     38.66 o 
  11   0   1      408.53      423.93     16.66 o 
 -11   1   1        0.63        4.85      3.92 o 
 -10   1   1       22.44       38.43      4.56 o 
  -9   1   1      406.87      385.49     10.09 o 
  -8   1   1     1925.47     1847.29     33.64 o 
  -7   1   1      103.37      105.82      4.55 o 
  -6   1   1     5648.45     5424.72    101.88 o 
  -5   1   1       81.75       98.86      3.51 o 
  -4   1   1     1386.40     1353.90     23.78 o 
  -3   1   1     1040.94     1087.99     19.13 o 
  -2   1   1     5808.50     6323.20    187.03 o 
  -1   1   1       30.65       33.37      1.54 o 
   0   1   1    16112.42    16179.94    679.11 o 
   1   1   1      351.02      440.31      8.30 o 
   2   1   1     1886.22     1770.39     19.23 o 
   3   1   1      956.93      947.57     14.38 o 
   4   1   1      564.81      502.43     12.87 o 
   5   1   1      133.51      140.21     12.27 o 
   6   1   1      597.11      617.69     13.19 o 
   7   1   1      219.83      209.43      6.21 o 
   8   1   1      966.71      967.52     19.24 o 
   9   1   1        0.32       -3.06      3.06 o 
  10   1   1     1075.56     1061.23     21.97 o 
  11   1   1        5.63        5.09      4.26 o 
 -11   2   1      220.29      220.41      8.40 o 
 -10   2   1       68.32       69.43      4.86 o 
  -9   2   1      727.97      744.51     16.29 o 
  -8   2   1      252.24      254.59      7.61 o 
  -7   2   1     5846.50     5899.80     99.37 o 
  -6   2   1      320.25      329.19      8.10 o 
  -5   2   1     1547.79     1417.92     35.79 o 
  -4   2   1      107.89      123.35      4.70 o 
  -3   2   1      238.68      256.71      5.75 o 
  -2   2   1     2786.74     3099.03     42.36 o 
  -1   2   1      667.20      810.39     14.98 o 
   0   2   1      447.58      459.13      6.17 o 
   1   2   1    18923.33    20054.75    360.39 o 
   2   2   1       27.30       32.65      2.46 o 
   3   2   1     4159.24     4205.14     50.03 o 
   4   2   1      125.21      116.96      3.95 o 
   5   2   1      280.94      253.59      5.39 o 
   6   2   1       22.35       27.00      2.97 o 
   7   2   1      886.45      883.82     17.61 o 
   8   2   1      592.32      548.91     12.64 o 
   9   2   1     2300.77     2201.75     40.11 o 
  10   2   1       55.26       54.41      4.95 o 
  11   2   1        1.42        5.02      5.50 o 
 -11   3   1      180.77      165.37      7.34 o 
 -10   3   1        1.02        4.48      3.75 o 
  -9   3   1       58.23       56.48      4.37 o 
  -8   3   1     1032.76     1007.29     20.33 o 
  -7   3   1      469.76      441.57     10.51 o 
  -6   3   1     3853.50     3671.55     62.61 o 
  -4   3   1     2678.08     2653.75     51.23 o 
  -3   3   1     2028.19     2168.83     41.63 o 
  -2   3   1      443.32      414.95      5.74 o 
  -1   3   1       20.98       22.27      1.36 o 
   0   3   1      837.53      699.22      8.16 o 
   1   3   1     6759.56     7409.13     87.16 o 
   2   3   1    10888.37    10990.65    205.21 o 
   3   3   1      392.45      402.41      6.21 o 
   4   3   1        1.44        3.25      1.47 o 
   5   3   1        0.23        1.56      2.06 o 
   6   3   1      898.47      838.91     21.79 o 
   7   3   1      234.63      221.47      6.91 o 
   8   3   1     2466.23     2427.74     43.58 o 
   9   3   1      135.87      118.60      5.80 o 
  10   3   1      473.14      478.74     12.57 o 
 -10   4   1       31.06       31.38      6.76 o 
  -9   4   1      123.87      123.72      7.85 o 
  -8   4   1      117.93      100.87      5.16 o 
  -7   4   1      773.74      744.95     15.61 o 
  -6   4   1       21.85       26.33      3.15 o 
  -5   4   1     4818.98     4872.45     82.18 o 
  -4   4   1      741.18      763.44     15.02 o 
  -3   4   1        1.51        0.03      0.99 o 
  -2   4   1      260.66      256.41      4.14 o 
  -1   4   1     2105.90     2238.39     27.32 o 
   0   4   1       25.52       19.47      2.19 o 
   1   4   1    14434.70    15279.85    178.62 o 
   2   4   1      437.53      468.64      8.98 o 
   3   4   1     2516.71     2614.91     32.22 o 
   4   4   1       67.60       61.41      3.62 o 
   5   4   1      574.85      590.11     10.49 o 
   6   4   1       14.02       14.11      2.68 o 
   7   4   1      367.80      380.81     13.86 o 
   8   4   1       42.45       36.75      4.46 o 
   9   4   1     2128.56     2124.13     39.56 o 
  10   4   1        1.47       -1.84      4.12 o 
 -10   5   1       54.55       60.09      5.86 o 
  -9   5   1       96.22       98.83      5.76 o 
  -8   5   1      776.19      748.86     20.50 o 
  -7   5   1      144.20      121.64      5.24 o 
  -6   5   1      274.79      271.78      7.76 o 
  -5   5   1        3.17        1.26      2.29 o 
  -4   5   1     1198.60     1193.01     22.58 o 
  -3   5   1      102.96      108.27      2.64 o 
  -2   5   1      329.74      332.53      5.33 o 
  -1   5   1      449.60      485.50      8.00 o 
   0   5   1     4868.00     5045.89     60.32 o 
   1   5   1      654.91      723.10     10.36 o 
   2   5   1     9870.53    10360.25    122.06 o 
   3   5   1      413.39      392.08      7.74 o 
   4   5   1      134.93      133.71      4.26 o 
   5   5   1       93.51       97.47      3.79 o 
   6   5   1      445.19      427.55     10.41 o 
   7   5   1        0.58        1.07      2.74 o 
   8   5   1     2031.51     2020.09     37.74 o 
   9   5   1       12.91       15.22      4.60 o 
  10   5   1      315.74      301.05     10.28 o 
  -9   6   1      271.49      290.49      9.84 o 
  -8   6   1       38.20       38.18      4.70 o 
  -7   6   1     1721.27     1689.49     32.16 o 
  -6   6   1        0.97        0.98      2.80 o 
  -5   6   1      726.15      702.64     15.39 o 
  -4   6   1        3.01       -0.28      4.46 o 
  -3   6   1        6.30        6.48      2.61 o 
  -2   6   1      973.34     1057.34     16.71 o 
  -1   6   1      880.07      945.90     15.35 o 
   0   6   1      126.36      132.71      4.25 o 
   1   6   1     3827.72     3919.57     59.62 o 
   2   6   1      700.83      713.22     10.68 o 
   3   6   1      834.45      859.95     12.57 o 
   4   6   1      163.22      148.81      4.79 o 
   5   6   1      260.70      232.58      7.27 o 
   6   6   1      186.01      196.89     10.08 o 
   7   6   1      447.39      455.29     11.76 o 
   8   6   1        7.50        6.31      3.85 o 
   9   6   1     1446.44     1478.66     29.97 o 
  -8   7   1     1221.07     1251.38     26.05 o 
  -7   7   1        0.65        1.96      3.66 o 
  -6   7   1     1422.91     1433.65     28.41 o 
  -5   7   1      294.36      282.12     11.95 o 
  -4   7   1      517.62      506.75     12.49 o 
  -3   7   1       22.06       18.16      3.10 o 
  -2   7   1       45.96       50.97      4.18 o 
  -1   7   1      516.12      543.03     19.51 o 
   0   7   1     1568.24     1661.53     25.43 o 
   1   7   1       16.49       18.13      2.80 o 
   2   7   1     1615.11     1603.18     24.86 o 
   3   7   1      278.39      265.34      8.15 o 
   4   7   1      125.90      119.95      5.56 o 
   5   7   1        5.54        0.73      3.18 o 
   6   7   1      414.64      399.10     11.10 o 
   7   7   1       10.44        8.74      3.87 o 
   8   7   1      539.58      554.67     14.36 o 
  -7   8   1     1375.27     1365.60     28.37 o 
  -6   8   1       13.30       15.12      4.26 o 
  -5   8   1     1169.74     1183.24     24.72 o 
  -4   8   1       59.52       62.02      4.82 o 
  -3   8   1        1.42        1.98      3.24 o 
  -2   8   1       56.75       58.11      4.80 o 
  -1   8   1     1285.75     1340.02     26.81 o 
   0   8   1       28.33       31.71      4.38 o 
   1   8   1     1032.04     1041.17     21.85 o 
   2   8   1        8.67       10.06      3.54 o 
   3   8   1      357.68      366.98     10.54 o 
   4   8   1       80.33       80.65      5.23 o 
   5   8   1        6.78        0.91      7.69 o 
   6   8   1       16.01       13.37      4.24 o 
   7   8   1      185.71      171.55      7.69 o 
  -6   9   1      506.74      508.22     14.35 o 
  -5   9   1      143.15      132.52      7.01 o 
  -4   9   1       82.64       80.99      5.68 o 
  -3   9   1      102.97      110.65      6.19 o 
  -2   9   1      126.77      116.58      6.30 o 
  -1   9   1        7.80        4.42      3.71 o 
   0   9   1     1068.95     1076.90     23.11 o 
   1   9   1       44.08       40.47      5.08 o 
   2   9   1      913.95      901.13     27.62 o 
   3   9   1       40.40       48.51      5.41 o 
   4   9   1        4.76        6.15      4.05 o 
   5   9   1        1.28       -3.45      4.06 o 
  -3  10   1       13.02        8.65      4.59 o 
  -2  10   1       47.10       58.58      5.90 o 
  -1  10   1      434.32      421.88     12.44 o 
   0  10   1       57.89       67.25      6.21 o 
   1  10   1     1247.06     1233.14     26.28 o 
   2  10   1        8.00       -2.30      4.24 o 
   3  10   1      228.33      250.23      9.40 o 
 -10   0   2      619.99      604.24     20.30 o 
  -8   0   2      809.12      781.11     22.85 o 
  -6   0   2     7110.82     6845.01    161.14 o 
  -4   0   2     2135.93     1968.54     47.71 o 
  -2   0   2      657.43      655.84     16.76 o 
   0   0   2     7731.54     7878.27    187.74 o 
   2   0   2     2884.71     2679.49     36.97 o 
   4   0   2     2635.83     2479.26     42.23 o 
   6   0   2      714.44      775.57     15.23 o 
   8   0   2      353.15      347.53     12.63 o 
  10   0   2     2253.06     2267.65     58.96 o 
 -11   1   2      134.88      135.09      6.63 o 
 -10   1   2        9.98        6.58      3.43 o 
  -9   1   2      389.27      359.19      9.60 o 
  -8   1   2       28.09       29.02      3.51 o 
  -7   1   2     3708.80     3781.13     64.72 o 
  -6   1   2      825.81      924.15     25.08 o 
  -5   1   2     2711.12     2588.68     45.93 o 
  -4   1   2       29.98       33.36      5.82 o 
  -3   1   2     3310.27     3214.85     53.68 o 
  -2   1   2      593.88      637.49     11.44 o 
  -1   1   2     1092.18     1114.49     19.23 o 
   0   1   2       66.58       70.59      1.14 o 
   1   1   2    28242.71    27490.33    534.43 o 
   2   1   2     3433.00     3685.30     39.26 o 
   3   1   2     2296.05     2062.03     29.02 o 
   4   1   2     1582.53     1665.78     22.95 o 
   5   1   2      143.98      125.10      2.83 o 
   6   1   2        2.97        1.93      1.72 o 
   7   1   2      598.81      534.43     12.64 o 
   8   1   2      145.06      125.97      5.25 o 
   9   1   2     1376.07     1399.51     26.95 o 
  10   1   2        2.68        2.09      3.85 o 
  11   1   2      461.97      476.80     12.87 o 
 -11   2   2        8.03       10.67      5.36 o 
 -10   2   2       44.89       52.79      5.08 o 
  -9   2   2      306.13      309.80      9.01 o 
  -8   2   2      500.07      515.09     12.04 o 
  -7   2   2      249.03      237.25      6.98 o 
  -6   2   2     7342.97     7157.96    254.03 o 
  -5   2   2      544.85      561.95     14.64 o 
  -4   2   2     1075.35      950.84     17.29 o 
  -3   2   2      136.03      172.93      4.30 o 
  -2   2   2      173.05      193.65      6.36 o 
  -1   2   2     3654.84     3979.94     48.19 o 
   0   2   2      833.24      791.79     11.55 o 
   1   2   2     3486.86     3787.20     64.52 o 
   2   2   2     9850.10     9910.76    115.96 o 
   3   2   2     5136.04     5616.58     66.41 o 
   4   2   2     6272.37     6462.33     76.47 o 
   5   2   2      100.83      112.06      3.39 o 
   6   2   2       64.11       60.34      2.87 o 
   7   2   2      115.29      106.95      4.53 o 
   8   2   2     1586.76     1584.81     29.55 o 
   9   2   2      233.14      213.56      7.30 o 
  10   2   2      623.94      666.89     15.64 o 
 -11   3   2      105.67      107.71      6.19 o 
 -10   3   2       56.78       57.96      5.09 o 
  -9   3   2        0.32       -0.69      3.19 o 
  -8   3   2      177.84      172.62      6.26 o 
  -7   3   2     3656.83     3574.86     61.75 o 
  -6   3   2      215.83      198.45      7.98 o 
  -5   3   2     7769.42     7850.88    130.25 o 
  -4   3   2      362.39      364.70      6.07 o 
  -3   3   2     1119.61     1136.46     16.38 o 
  -2   3   2        0.17       -0.86      0.86 o 
  -1   3   2     1063.68     1278.56     15.90 o 
   0   3   2      713.88      782.32     10.25 o 
   1   3   2    10638.06    10828.34    213.67 o 
   2   3   2     3827.06     4175.96     58.53 o 
   3   3   2     3314.98     3253.94     39.33 o 
   4   3   2      172.77      164.88      5.87 o 
   5   3   2      377.09      397.11      7.50 o 
   6   3   2      509.55      462.81      8.83 o 
   7   3   2      379.91      362.32      9.12 o 
   8   3   2       47.00       48.52      4.20 o 
   9   3   2     1219.64     1273.99     25.31 o 
  10   3   2      273.97      241.14      8.41 o 
 -11   4   2       37.01       33.25      5.18 o 
 -10   4   2      205.31      208.95      7.98 o 
  -9   4   2       52.89       48.96      4.79 o 
  -8   4   2       21.11       29.79      5.06 o 
  -7   4   2      125.65      118.69      4.95 o 
  -6   4   2     4627.28     4602.72    137.62 o 
  -5   4   2       83.64       88.12      4.12 o 
  -4   4   2     1162.79     1040.26     15.49 o 
  -3   4   2        4.32        3.76      1.02 o 
  -2   4   2      136.48      150.98      2.95 o 
  -1   4   2      637.82      714.33      9.68 o 
   0   4   2     3053.68     3157.08     40.18 o 
   1   4   2      472.97      501.74      7.46 o 
   2   4   2    14567.86    15227.25    204.99 o 
   3   4   2      261.44      258.63      6.77 o 
   4   4   2       61.88       76.42      2.62 o 
   5   4   2        4.56        7.76      1.88 o 
   6   4   2        1.67        2.47      2.07 o 
   7   4   2       10.76       12.65      3.46 o 
   8   4   2      526.38      551.53     13.22 o 
   9   4   2        0.02        0.60      3.84 o 
  10   4   2      773.89      786.32     18.80 o 
 -10   5   2      143.24      145.36      7.15 o 
  -9   5   2       23.36       26.39      4.45 o 
  -8   5   2      157.69      169.69      6.43 o 
  -7   5   2      355.86      342.14     10.93 o 
  -6   5   2       72.56       71.80      4.13 o 
  -5   5   2     1566.22     1490.39     27.67 o 
  -4   5   2      153.93      145.64      6.18 o 
  -3   5   2      322.82      297.96      7.67 o 
  -2   5   2      179.25      155.66      3.53 o 
  -1   5   2      395.37      391.57      6.22 o 
   0   5   2      286.51      278.71      4.97 o 
   1   5   2     5962.64     6178.56     73.57 o 
   2   5   2       65.66       63.24      2.94 o 
   3   5   2     2660.34     2718.15     33.80 o 
   4   5   2       11.65       10.45      1.95 o 
   5   5   2      123.65      115.94      4.14 o 
   6   5   2       46.82       44.48      3.36 o 
   7   5   2      592.70      595.62     19.22 o 
   8   5   2        0.82       -0.37      3.79 o 
   9   5   2     1230.53     1250.10     25.68 o 
  -9   6   2       70.15       72.51      7.57 o 
  -8   6   2      163.94      166.04      6.81 o 
  -7   6   2        0.73        1.31      2.98 o 
  -6   6   2     2302.78     2217.58     40.42 o 
  -5   6   2       84.56       83.51      4.64 o 
  -4   6   2     1391.81     1371.88     26.20 o 
  -3   6   2       28.93       31.51      3.55 o 
  -2   6   2      434.80      440.14      8.36 o 
  -1   6   2      158.06      157.80      4.52 o 
   0   6   2     1244.57     1293.67     17.20 o 
   1   6   2      647.60      694.52     10.37 o 
   2   6   2     4789.36     4814.10     58.29 o 
   3   6   2       33.43       48.79      4.86 o 
   4   6   2      256.04      274.93      5.78 o 
   5   6   2        0.60        1.35      2.30 o 
   6   6   2       35.99       32.07      5.57 o 
   7   6   2       52.29       49.32      4.54 o 
   8   6   2      789.04      854.68     21.54 o 
   9   6   2       60.63       78.48      6.60 o 
  -8   7   2       64.07       73.19      5.73 o 
  -7   7   2     1358.85     1334.25     28.19 o 
  -6   7   2        8.47        6.79      3.29 o 
  -5   7   2     1663.95     1620.16     46.03 o 
  -4   7   2       39.92       44.09      4.35 o 
  -3   7   2      425.61      400.97     10.57 o 
  -2   7   2        5.30        4.09      2.80 o 
  -1   7   2      428.98      446.83     11.67 o 
   0   7   2       15.44       14.92      2.57 o 
   1   7   2      820.86      839.54     14.53 o 
   2   7   2       54.12       52.02      3.57 o 
   3   7   2     2219.68     2286.26     54.86 o 
   4   7   2        5.00        3.28      2.58 o 
   5   7   2      356.82      341.16      9.81 o 
   6   7   2      134.36      129.97      6.08 o 
   7   7   2      525.26      562.35     14.25 o 
   8   7   2       51.12       58.38      6.10 o 
  -7   8   2      131.70      140.18      7.13 o 
  -6   8   2     2084.52     2107.16     40.26 o 
  -5   8   2      330.64      323.47     10.14 o 
  -4   8   2      186.26      185.94     18.55 o 
  -3   8   2       85.78       80.96      5.05 o 
  -2   8   2      263.24      258.15      8.52 o 
  -1   8   2      106.18      114.93      5.80 o 
   0   8   2     1233.35     1272.43     20.75 o 
   1   8   2       27.40       33.23      3.54 o 
   2   8   2     2458.37     2454.37     36.81 o 
   3   8   2      113.12       94.96      7.29 o 
   4   8   2      200.50      209.00      7.75 o 
   5   8   2        1.65       -1.44      3.57 o 
   6   8   2       12.67       10.61     11.34 o 
   7   8   2       53.21       54.49     15.21 o 
  -6   9   2        0.99        3.27      4.41 o 
  -5   9   2      599.22      615.07     15.84 o 
  -4   9   2      123.61      115.04      7.32 o 
  -3   9   2      418.91      434.37     12.30 o 
  -2   9   2        7.53       12.68      3.84 o 
  -1   9   2       44.91       56.48      8.21 o 
   0   9   2      902.56      872.66     19.67 o 
   1   9   2     1143.99     1140.84     24.10 o 
   2   9   2       21.17       29.84      4.58 o 
   3   9   2      627.78      650.08     16.04 o 
   4   9   2      127.72      129.37      6.79 o 
   5   9   2       81.23       99.99      6.36 o 
  -3  10   2        6.97        7.08      4.36 o 
  -2  10   2       57.21       55.34      5.79 o 
  -1  10   2       96.72      100.03      8.81 o 
   0  10   2      730.04      747.81     18.08 o 
   1  10   2       28.64       22.86      4.72 o 
   2  10   2      569.90      580.77     15.27 o 
   3  10   2       36.23       51.93      5.85 o 
 -11   0   3     1351.77     1417.75     40.36 o 
  -9   0   3      340.03      322.81     12.73 o 
  -7   0   3      598.76      573.04     17.30 o 
  -5   0   3     5711.61     5510.35    129.84 o 
  -3   0   3     3337.55     3265.58     77.07 o 
  -1   0   3    19023.76    20302.85    339.79 o 
   1   0   3       12.80       21.89      1.24 o 
   3   0   3     4789.76     4588.36     62.87 o 
   5   0   3      756.64      401.01     11.95 o 
   7   0   3      128.82      105.50      6.08 o 
   9   0   3      494.92      531.84     17.86 o 
 -11   1   3       38.78       38.58      5.02 o 
 -10   1   3      552.85      563.87     13.70 o 
  -9   1   3       16.15       28.02      3.85 o 
  -8   1   3      211.87      212.98      6.71 o 
  -7   1   3      669.69      700.36     14.47 o 
  -6   1   3     2261.85     2227.27     38.93 o 
  -5   1   3     1346.58     1522.88     27.03 o 
  -4   1   3     4691.50     4595.03     76.63 o 
  -3   1   3      215.89      385.13      7.54 o 
  -2   1   3     1752.05     1797.41     39.63 o 
  -1   1   3        0.68        1.29      1.59 o 
   0   1   3        5.81       11.50      1.74 o 
   1   1   3     7208.58     7933.19    155.99 o 
   2   1   3     5964.69     5889.87     56.59 o 
   3   1   3     2548.09     2682.52     33.03 o 
   4   1   3     5258.82     5172.77    157.27 o 
   5   1   3     1254.49     1249.45     18.52 o 
   6   1   3       25.03       23.18      4.22 o 
   7   1   3       23.02       73.83      4.60 o 
   8   1   3      146.91      150.87      8.15 o 
   9   1   3        2.49        0.46      3.56 o 
  10   1   3     1840.91     1867.14     35.21 o 
 -11   2   3      330.85      344.04     10.49 o 
 -10   2   3        0.41        1.52      3.48 o 
  -9   2   3      273.15      268.16      8.31 o 
  -8   2   3       22.90       30.17      6.19 o 
  -7   2   3     1625.04     1611.71     29.54 o 
  -6   2   3      249.21      357.36     13.44 o 
  -5   2   3     9673.92    10019.38    165.35 o 
  -4   2   3       51.45       63.92      3.31 o 
  -3   2   3     1310.73     1127.59     19.86 o 
  -2   2   3       72.69       81.91      3.63 o 
  -1   2   3      623.61      617.76      8.59 o 
   0   2   3     2241.13     2354.38     45.77 o 
   1   2   3       88.64       54.45      1.70 o 
   2   2   3     2578.66     2755.33     33.16 o 
   3   2   3    20734.72    21734.96    254.78 o 
   4   2   3      173.45      200.28      7.51 o 
   5   2   3     1077.00      974.07     40.08 o 
   6   2   3       38.72       40.78      3.20 o 
   7   2   3      340.12      337.87      8.61 o 
   8   2   3        2.92        9.69      3.24 o 
   9   2   3      274.10      307.39      9.05 o 
  10   2   3       42.27       30.17      4.71 o 
 -11   3   3       19.17       16.88      4.71 o 
 -10   3   3      406.70      416.57     11.57 o 
  -9   3   3        0.26        5.98      3.37 o 
  -8   3   3       12.77       21.49      6.63 o 
  -7   3   3      206.94      203.59      6.49 o 
  -6   3   3     3784.55     3762.90     64.14 o 
  -5   3   3      137.22      135.97      7.69 o 
  -4   3   3     6079.14     6159.04     83.55 o 
  -3   3   3     2375.88     2705.89     32.48 o 
  -2   3   3      370.13      332.24      4.89 o 
  -1   3   3      100.61      137.42      4.28 o 
   0   3   3      398.59      341.17      5.97 o 
   1   3   3     1656.28     1825.73     22.50 o 
   2   3   3    17702.15    18523.26    232.26 o 
   3   3   3      129.44      108.99      2.81 o 
   4   3   3     5094.10     5010.22     59.89 o 
   5   3   3       30.77       29.83      2.10 o 
   6   3   3      227.88      219.40      5.41 o 
   7   3   3       24.58       21.73      2.92 o 
   8   3   3      268.43      270.50      8.13 o 
   9   3   3       34.70       30.60      4.50 o 
  10   3   3      547.71      544.95     22.05 o 
 -11   4   3      461.88      504.32     13.81 o 
 -10   4   3       83.98       79.75      5.44 o 
  -9   4   3      169.24      168.00      6.74 o 
  -8   4   3       25.83       32.70      3.99 o 
  -7   4   3        3.99       35.69      4.99 o 
  -6   4   3        3.51        4.63      2.58 o 
  -5   4   3     6619.57     6171.90    103.33 o 
  -4   4   3      275.69      284.99      4.70 o 
  -3   4   3     3635.26     3628.01     43.41 o 
  -2   4   3        1.94       -1.38      1.38 o 
  -1   4   3      188.62      222.74      4.25 o 
   0   4   3      810.73      877.54     11.77 o 
   1   4   3     4399.44     4584.01     63.09 o 
   2   4   3      779.90      774.79     10.78 o 
   3   4   3     4264.41     4145.68     49.99 o 
   4   4   3      248.01      258.01      5.00 o 
   5   4   3      202.01      193.34      4.39 o 
   6   4   3        0.24       -1.98      1.98 o 
   7   4   3       20.09       15.07      2.86 o 
   8   4   3       39.57       34.73      4.37 o 
   9   4   3     1061.20     1145.13     23.67 o 
  10   4   3        4.90       -0.85      6.65 o 
 -10   5   3      272.64      280.47     11.19 o 
  -9   5   3       13.00       12.05      4.08 o 
  -8   5   3       94.60       75.58      4.60 o 
  -7   5   3        5.27        2.99      2.73 o 
  -6   5   3      530.91      499.94     11.60 o 
  -5   5   3      212.65      204.43      5.04 o 
  -4   5   3     7832.44     8047.99    109.84 o 
  -3   5   3      633.73      655.21      9.25 o 
  -2   5   3      810.02      783.96     10.77 o 
  -1   5   3       42.99       40.05      1.95 o 
   0   5   3      215.04      205.28      4.16 o 
   1   5   3      108.22      111.14      3.56 o 
   2   5   3     4752.77     4743.03     65.76 o 
   3   5   3       78.76       77.43      2.83 o 
   4   5   3      486.39      456.12      7.69 o 
   5   5   3       17.43       16.49      2.22 o 
   6   5   3        1.35        0.87      2.22 o 
   7   5   3       22.80       28.62      3.41 o 
   8   5   3      420.85      466.36     12.25 o 
   9   5   3      227.30      224.99      8.76 o 
  -9   6   3       39.35       26.28      7.39 o 
  -8   6   3       14.28       15.52      3.76 o 
  -7   6   3       68.57       77.54      4.77 o 
  -6   6   3       42.74       48.38      4.31 o 
  -5   6   3     2222.95     2267.19     41.04 o 
  -4   6   3      571.92      569.33     12.98 o 
  -3   6   3      694.97      673.88     14.62 o 
  -2   6   3        4.67        2.76      1.96 o 
  -1   6   3      297.14      295.78      5.42 o 
   0   6   3        2.67        2.92      1.76 o 
   1   6   3     1098.91     1094.45     16.52 o 
   2   6   3       44.62       41.43      2.81 o 
   3   6   3     7361.78     7227.08     99.51 o 
   4   6   3      139.92      125.96      3.90 o 
   5   6   3      116.34      133.59      4.69 o 
   6   6   3       51.53       59.69      4.96 o 
   7   6   3       38.84       40.49      4.77 o 
   8   6   3       95.90      109.18      8.88 o 
  -9   7   3       14.37       16.50      4.48 o 
  -8   7   3      154.57      154.83      7.82 o 
  -7   7   3       78.37       75.95      5.16 o 
  -6   7   3     1404.16     1390.04     27.70 o 
  -5   7   3        0.78        3.65      5.09 o 
  -4   7   3     2628.83     2610.48     47.15 o 
  -3   7   3      191.26      166.58      6.72 o 
  -2   7   3       16.06       15.87      3.39 o 
  -1   7   3       12.15       11.28      3.16 o 
   0   7   3       55.30       52.84      3.14 o 
   1   7   3      188.16      203.89      5.64 o 
   2   7   3     1160.92     1175.22     18.79 o 
   3   7   3       64.95       65.23      3.28 o 
   4   7   3     1873.90     1834.55     28.37 o 
   5   7   3      490.12      476.94     10.79 o 
   6   7   3       20.88       20.27      3.50 o 
   7   7   3       10.22       11.58      4.35 o 
  -7   8   3      465.43      494.38     13.62 o 
  -6   8   3        6.52        0.97      3.76 o 
  -5   8   3     1419.17     1382.65     28.00 o 
  -4   8   3      309.72      288.37      9.23 o 
  -3   8   3      703.60      699.74     16.23 o 
  -2   8   3      107.37      114.36      5.84 o 
  -1   8   3        0.45       -0.14      2.51 o 
   0   8   3       43.03       53.24      3.84 o 
   1   8   3      276.40      297.54      7.38 o 
   2   8   3      168.40      157.63      5.45 o 
   3   8   3     1533.63     1505.33     24.30 o 
   4   8   3        0.72       -1.81      2.87 o 
   5   8   3      182.07      168.84      7.29 o 
   6   8   3       49.80       47.24     13.33 o 
  -6   9   3      303.57      299.92     10.45 o 
  -5   9   3       48.49       51.08      5.61 o 
  -4   9   3      720.99      740.48     17.76 o 
  -3   9   3       46.08       54.86      5.60 o 
  -2   9   3      258.88      258.46      9.53 o 
  -1   9   3      182.73      171.57      7.30 o 
   0   9   3      387.94      399.01     13.46 o 
   1   9   3      125.03      112.51      4.93 o 
   2   9   3      636.44      643.81     12.86 o 
   3   9   3        7.28        8.58      3.96 o 
   4   9   3      766.36      765.17     20.39 o 
   5   9   3       12.54        9.90      4.48 o 
  -3  10   3      291.39      311.79     20.34 o 
  -2  10   3      166.82      168.10     10.98 o 
  -1  10   3       12.45       15.96      4.48 o 
   0  10   3        5.44        5.95      4.00 o 
   1  10   3      191.89      183.79      7.94 o 
   2  10   3        4.17        1.11      4.05 o 
 -12   0   4      997.23     1019.99     31.97 o 
 -10   0   4      140.14      160.22      9.30 o 
  -8   0   4     1997.15     2041.15     52.10 o 
  -6   0   4      146.51      126.44      5.94 o 
  -4   0   4    12645.88    12936.15    300.38 o 
  -2   0   4     2551.66     2753.72     64.83 o 
   0   0   4     4710.96     4677.03    111.62 o 
   2   0   4      399.33      325.71      8.03 o 
   4   0   4     8884.58     8827.94    119.91 o 
   8   0   4       42.61       48.77      5.27 o 
  10   0   4     1130.25     1140.10     32.75 o 
 -12   1   4       36.59       37.41     12.36 o 
 -11   1   4      826.59      839.75     18.92 o 
 -10   1   4       17.79       22.76      4.05 o 
  -9   1   4      519.40      506.15     12.24 o 
  -8   1   4        0.18        0.92      2.55 o 
  -7   1   4      177.76      194.65      7.14 o 
  -6   1   4     1189.58     1202.18     22.21 o 
  -5   1   4     1152.01     1085.56     19.84 o 
  -4   1   4      356.29      400.52      8.34 o 
  -3   1   4    12246.61    12512.39    205.53 o 
  -2   1   4       80.88       83.82      2.47 o 
  -1   1   4     4590.02     4684.55     68.39 o 
   0   1   4        6.85       12.51      0.87 o 
   1   1   4       41.92       23.60      0.81 o 
   2   1   4      175.23      167.36      2.55 o 
   3   1   4     6353.50     6199.73     59.70 o 
   4   1   4      370.49      397.22      6.73 o 
   5   1   4     5556.31     5321.72    114.49 o 
   6   1   4       96.55       36.26      5.64 o 
   7   1   4       19.34       11.22      2.26 o 
   8   1   4       23.59       20.38      3.46 o 
   9   1   4      670.53      696.35     15.41 o 
  10   1   4        1.34       -2.26      5.73 o 
 -11   2   4        0.21       -0.39      3.90 o 
 -10   2   4      193.00      205.58      7.59 o 
  -9   2   4       92.49       88.65      5.01 o 
  -8   2   4      587.69      577.60     20.71 o 
  -7   2   4      163.74      168.76      5.59 o 
  -6   2   4     1515.55     1526.59     27.68 o 
  -5   2   4      147.71      155.75      4.65 o 
  -4   2   4     5569.10     5467.86     90.91 o 
  -3   2   4      641.37      813.66     14.81 o 
  -2   2   4     4505.37     4535.27     61.78 o 
  -1   2   4       23.11       22.56      2.36 o 
   0   2   4      195.64      198.96      2.98 o 
   1   2   4      893.87      911.77     12.38 o 
   2   2   4     8253.63     8468.63     88.94 o 
   3   2   4       55.04       59.57      1.57 o 
   4   2   4     9057.30     8891.29    138.55 o 
   5   2   4      240.04      209.49      5.09 o 
   6   2   4      371.11      357.27      8.89 o 
   7   2   4      351.02      280.89     45.45 o 
   8   2   4       46.48       52.39      4.01 o 
   9   2   4       27.46       19.79      3.83 o 
  10   2   4      197.91      202.31     10.82 o 
 -11   3   4      977.32     1027.69     22.40 o 
 -10   3   4       22.86       19.05      4.27 o 
  -9   3   4     1335.52     1319.11     26.05 o 
  -8   3   4      163.72      151.51      5.91 o 
  -7   3   4      206.58      203.14     10.96 o 
  -6   3   4      687.17      652.56     13.40 o 
  -5   3   4     5217.07     5281.34     88.43 o 
  -4   3   4      457.01      451.08      9.49 o 
  -3   3   4     1755.21     1570.85     22.30 o 
  -2   3   4      166.24      179.60      3.64 o 
  -1   3   4      715.30      632.51      8.53 o 
   0   3   4     2420.32     2531.99     29.62 o 
   1   3   4     3086.56     3049.41     43.80 o 
   2   3   4       42.96       40.85      2.02 o 
   3   3   4     3265.59     3087.37     43.50 o 
   4   3   4      613.93      622.90      9.10 o 
   5   3   4     2798.88     2723.32     33.80 o 
   6   3   4        0.25       -1.64      1.97 o 
   7   3   4        3.72        6.38      2.46 o 
   8   3   4        0.14        1.20      2.63 o 
   9   3   4      115.90      120.96      5.84 o 
  10   3   4       12.83       38.20      7.57 o 
 -11   4   4       43.51       48.42      5.83 o 
 -10   4   4      715.74      736.43     17.16 o 
  -9   4   4      128.85      136.17      6.19 o 
  -8   4   4      712.36      696.03     15.42 o 
  -7   4   4       57.74       55.50      3.78 o 
  -6   4   4     3010.14     3001.18     86.25 o 
  -5   4   4      613.49      605.76     12.64 o 
  -4   4   4     7685.65     7878.16    105.23 o 
  -3   4   4      419.60      451.23      9.89 o 
  -2   4   4      729.01      676.82      9.28 o 
  -1   4   4        2.68        1.49      1.08 o 
   0   4   4       85.93       89.36      2.92 o 
   1   4   4      258.63      259.16      7.73 o 
   2   4   4      844.22      777.99     10.85 o 
   3   4   4      312.46      297.05      5.35 o 
   4   4   4     1663.10     1527.01     24.69 o 
   5   4   4       15.61       15.59      2.03 o 
   6   4   4      953.72      955.91     15.73 o 
   7   4   4      189.44      172.32      5.36 o 
   8   4   4      146.30      142.89      5.19 o 
   9   4   4        4.76       13.16      5.55 o 
 -10   5   4        0.91       -2.55      4.00 o 
  -9   5   4      527.88      503.36     13.09 o 
  -8   5   4        1.66       -0.53      2.93 o 
  -7   5   4      238.68      220.57     12.41 o 
  -6   5   4      976.37      962.90     15.64 o 
  -5   5   4     5996.25     6160.11     97.31 o 
  -4   5   4      108.21      104.44      3.54 o 
  -3   5   4     4326.30     4398.63     52.75 o 
  -2   5   4        0.42        0.14      1.36 o 
  -1   5   4     1217.02     1264.13     16.55 o 
   0   5   4      169.47      187.40      3.95 o 
   1   5   4     1750.26     1744.54     25.73 o 
   2   5   4      180.95      188.31      5.43 o 
   3   5   4     1349.80     1276.26     17.17 o 
   4   5   4      232.24      237.63      5.06 o 
   5   5   4      337.17      357.26      6.73 o 
   6   5   4        4.01        1.46      2.28 o 
   7   5   4       39.99       41.85      4.80 o 
   8   5   4       20.15       11.29      3.60 o 
   9   5   4       62.22       73.46      8.13 o 
  -9   6   4       60.14       64.08      5.67 o 
  -8   6   4       94.87       95.93      5.45 o 
  -7   6   4       33.16       33.33      4.14 o 
  -6   6   4      216.74      220.42      7.29 o 
  -5   6   4      608.74      604.42     13.74 o 
  -4   6   4     2571.09     2478.90     81.37 o 
  -3   6   4       90.13       86.96      3.86 o 
  -2   6   4     1471.52     1449.09     20.56 o 
  -1   6   4      222.18      246.53      4.91 o 
   0   6   4       46.94       53.25      3.79 o 
   1   6   4       10.62        8.71      1.86 o 
   2   6   4     1264.18     1237.97     19.52 o 
   3   6   4       17.33       19.41      2.42 o 
   4   6   4     1653.58     1706.20     22.72 o 
   5   6   4       50.42       54.87      2.91 o 
   6   6   4      699.08      707.24     13.16 o 
   7   6   4        0.34       -1.22      3.02 o 
   8   6   4      167.20      180.88      7.78 o 
  -9   7   4      194.51      194.77      8.12 o 
  -8   7   4       35.31       43.62      5.85 o 
  -7   7   4        2.83        2.65      3.50 o 
  -6   7   4        0.63       -0.45      3.08 o 
  -5   7   4     1944.12     1919.10     36.10 o 
  -4   7   4      106.17      100.36     10.65 o 
  -3   7   4      624.44      619.19     18.62 o 
  -2   7   4      152.66      143.19      4.64 o 
  -1   7   4      782.68      793.16     13.79 o 
   0   7   4      210.49      206.95      5.70 o 
   1   7   4      137.47      139.83      3.95 o 
   2   7   4      126.94      139.83      4.06 o 
   3   7   4     3365.57     3289.64     47.62 o 
   4   7   4        6.05        2.64      2.39 o 
   5   7   4     1016.84      991.90     15.01 o 
   6   7   4       23.20       25.00      3.78 o 
   7   7   4      106.02      113.47      6.35 o 
  -7   8   4       91.85       82.79      5.79 o 
  -6   8   4      287.27      290.67      9.70 o 
  -5   8   4       40.90       38.55      4.86 o 
  -4   8   4      858.57      836.38     18.72 o 
  -3   8   4        3.47        5.72      3.40 o 
  -2   8   4      682.50      709.54     16.42 o 
  -1   8   4       84.04       89.43      3.99 o 
   0   8   4       37.61       33.95      4.07 o 
   1   8   4       46.21       50.44      3.73 o 
   2   8   4      267.34      258.99      7.00 o 
   3   8   4       51.71       43.32      4.21 o 
   4   8   4     2757.62     2772.04     41.52 o 
   5   8   4      133.16      125.84      5.34 o 
   6   8   4      447.88      476.49     13.09 o 
  -6   9   4        0.70       -2.33      4.26 o 
  -5   9   4      323.94      324.79     10.65 o 
  -4   9   4       25.54       31.10      4.93 o 
  -3   9   4     1194.94     1248.81     26.18 o 
  -2   9   4       15.10       20.87      4.72 o 
  -1   9   4      547.14      561.48     14.39 o 
   0   9   4        7.70        4.66      3.03 o 
   1   9   4      167.47      172.00      5.89 o 
   2   9   4       94.31      100.64      4.80 o 
   3   9   4      842.70      857.58     16.03 o 
   4   9   4       35.26       37.94      4.47 o 
  -3  10   4       16.01       15.99      4.94 o 
  -2  10   4     1282.39     1313.97     32.13 o 
  -1  10   4      109.16      111.25      6.59 o 
   0  10   4       42.69       39.65     12.89 o 
   1  10   4      284.26      287.31      9.96 o 
   2  10   4      151.79      151.95      7.50 o 
 -11   0   5     1282.86     1234.50     36.15 o 
  -9   0   5      236.44      232.55     10.54 o 
  -7   0   5      581.27      585.74     17.68 o 
  -5   0   5     1263.18     1254.77     31.83 o 
  -3   0   5    34325.49    35357.68    822.21 o 
  -1   0   5     5590.30     5621.52     94.09 o 
   1   0   5     4936.90     4945.49     83.24 o 
   3   0   5     5399.11     5413.51     74.01 o 
   5   0   5     1890.94     1791.86     26.17 o 
   7   0   5      195.78      196.08      8.38 o 
 -12   1   5      123.75      116.64      6.64 o 
 -11   1   5       13.31        7.55      4.00 o 
 -10   1   5     2086.58     2124.03     39.44 o 
  -9   1   5      134.08      148.69      5.94 o 
  -8   1   5     1237.39     1266.56     24.30 o 
  -7   1   5       41.21       77.79      7.60 o 
  -6   1   5       59.35       77.03      4.35 o 
  -5   1   5       25.03       20.54      2.58 o 
  -4   1   5    11173.47    12041.61    197.87 o 
  -2   1   5     9291.57     9407.03    126.88 o 
  -1   1   5        1.31        1.10      0.57 o 
   0   1   5       56.29       30.23      1.38 o 
   1   1   5      108.59       93.58      1.74 o 
   2   1   5      841.11      775.49      9.04 o 
   3   1   5       44.41       75.05      4.33 o 
   4   1   5     5138.81     4982.37     88.46 o 
   5   1   5      297.68      287.28      6.12 o 
   6   1   5      915.02      912.36     15.93 o 
   7   1   5       35.04       11.25      2.74 o 
 -11   2   5      957.68      961.94     21.03 o 
 -10   2   5        6.11       12.68      4.03 o 
  -9   2   5      797.47      824.88     17.78 o 
  -8   2   5      391.29      370.44      9.64 o 
  -7   2   5     1114.61     1143.04     21.89 o 
  -6   2   5      378.53      401.44      9.51 o 
  -5   2   5      219.19      184.61      6.10 o 
  -4   2   5       99.49       79.37      2.95 o 
  -3   2   5    10214.06    10466.41    141.30 o 
  -2   2   5      870.59      935.32     36.69 o 
  -1   2   5       15.73       19.13      0.99 o 
   0   2   5      121.12      118.85      3.03 o 
   1   2   5      577.78      646.22      7.69 o 
   2   2   5     1618.95     1804.82     19.85 o 
   3   2   5     7661.53     7871.92     86.13 o 
   4   2   5      602.43      603.76      7.69 o 
   5   2   5     6107.28     5818.76     75.58 o 
   6   2   5      176.18      156.07      8.25 o 
   7   2   5       20.07        2.80      3.66 o 
   8   2   5       34.61       23.94      5.09 o 
 -11   3   5        6.33        8.64      4.48 o 
 -10   3   5     1334.72     1357.73     27.33 o 
  -9   3   5       33.68       38.19      4.46 o 
  -8   3   5      230.62      243.55      8.54 o 
  -7   3   5        4.50        4.63      2.52 o 
  -6   3   5      193.20      238.77      7.27 o 
  -5   3   5       31.42       37.21      2.68 o 
  -4   3   5     3259.85     3220.96     44.87 o 
  -3   3   5      766.07      817.82     10.78 o 
  -2   3   5     3206.68     3069.84     36.84 o 
  -1   3   5      128.80      158.60      2.94 o 
   0   3   5     1417.41     1386.65     24.92 o 
   1   3   5      233.77      248.07      3.66 o 
   2   3   5       21.14       10.00      1.54 o 
   3   3   5       12.04        8.14      3.80 o 
   4   3   5     5112.87     5039.54     70.01 o 
   5   3   5      201.85      179.70      4.91 o 
   6   3   5     1517.69     1521.50     23.67 o 
   7   3   5       48.73       38.77      7.52 o 
   8   3   5       40.73       47.96      4.88 o 
 -11   4   5     1405.57     1380.89     28.51 o 
 -10   4   5       26.53       24.12      4.61 o 
  -9   4   5      416.85      403.89     11.02 o 
  -8   4   5       36.96       39.15      6.45 o 
  -7   4   5       59.68       54.11      3.79 o 
  -6   4   5        0.28        1.73      2.26 o 
  -5   4   5      789.49      760.18     15.18 o 
  -4   4   5      344.99      387.89      8.31 o 
  -3   4   5     5739.36     5659.60     77.21 o 
  -2   4   5       11.55       17.75      4.74 o 
  -1   4   5      952.83      867.46     10.61 o 
   0   4   5        1.16        0.57      1.15 o 
   1   4   5      267.65      269.65      4.84 o 
   2   4   5       19.04       22.45      1.71 o 
   3   4   5      282.01      256.46      6.62 o 
   4   4   5       16.26       31.77      3.83 o 
   5   4   5     3333.61     3287.23     62.19 o 
   6   4   5       63.55       65.90      3.16 o 
   7   4   5      711.83      738.48     21.91 o 
   8   4   5      190.08      200.18      8.67 o 
 -10   5   5      477.05      495.24     13.40 o 
  -9   5   5       24.04       27.33      4.60 o 
  -8   5   5      519.01      525.37     12.69 o 
  -7   5   5       33.94       41.41      4.09 o 
  -6   5   5       23.54       25.90      2.70 o 
  -5   5   5      296.80      318.78      6.81 o 
  -4   5   5     3906.17     3958.92     47.74 o 
  -3   5   5       11.97        7.92      1.54 o 
  -2   5   5     3000.73     3029.48     44.62 o 
  -1   5   5       37.94       38.89      2.16 o 
   0   5   5     1549.55     1529.94     22.82 o 
   1   5   5      631.42      638.53      9.50 o 
   2   5   5      248.21      237.63      4.77 o 
   3   5   5      205.09      183.36      4.25 o 
   4   5   5     1634.00     1624.27     21.50 o 
   5   5   5        9.45        8.42      2.22 o 
   6   5   5     1073.36     1071.76     15.58 o 
   7   5   5        0.48       -1.68      3.82 o 
   8   5   5       81.00       87.50      6.13 o 
  -9   6   5      351.88      348.07     10.48 o 
  -8   6   5        0.19        6.62      3.60 o 
  -7   6   5      431.47      440.54     11.45 o 
  -6   6   5      118.53      118.51      7.04 o 
  -5   6   5     1359.05     1328.50     25.68 o 
  -4   6   5      803.48      792.23     16.66 o 
  -3   6   5     4907.34     4919.79     59.21 o 
  -2   6   5       84.71       73.08      2.86 o 
  -1   6   5      780.94      789.59     11.46 o 
   0   6   5      276.75      270.29      5.40 o 
   1   6   5       61.83       57.71      3.07 o 
   2   6   5      187.31      174.47      4.37 o 
   3   6   5      397.81      404.77      7.31 o 
   4   6   5        2.81        3.14      2.16 o 
   5   6   5     1907.80     1883.87     25.13 o 
   6   6   5        7.40        5.29      3.63 o 
   7   6   5      219.17      230.16      8.69 o 
   8   6   5       16.36       26.15     11.64 o 
  -9   7   5        1.01        3.89      4.22 o 
  -8   7   5      316.61      315.28     10.12 o 
  -7   7   5       23.30       28.60      4.64 o 
  -6   7   5        0.51        0.16      3.20 o 
  -5   7   5      707.09      721.38     16.36 o 
  -4   7   5     1232.33     1185.29     23.81 o 
  -3   7   5        2.47        5.31      3.63 o 
  -2   7   5      471.45      456.50      9.12 o 
  -1   7   5      211.03      220.78      5.85 o 
   0   7   5      910.82      910.87     13.30 o 
   1   7   5        9.83        7.61      4.04 o 
   2   7   5      568.74      578.99     11.08 o 
   3   7   5      574.87      520.22      9.03 o 
   4   7   5     2880.99     2839.71     37.10 o 
   5   7   5      166.66      149.66      6.16 o 
   6   7   5      375.03      360.46      8.76 o 
   7   7   5       31.68       36.38      5.59 o 
  -7   8   5       25.63       23.88      5.16 o 
  -6   8   5       38.03       41.14      5.06 o 
  -5   8   5       70.18       74.58      5.28 o 
  -4   8   5       28.71       28.65      4.33 o 
  -3   8   5     1828.82     1785.29     34.61 o 
  -2   8   5        0.39       -0.84      3.41 o 
  -1   8   5      337.68      341.54      7.92 o 
   0   8   5        0.79        2.12      2.59 o 
   1   8   5       41.35       46.88      3.72 o 
   2   8   5      509.84      462.23      9.93 o 
   3   8   5      880.80      850.30     19.86 o 
   4   8   5        0.15       -0.78      3.17 o 
   5   8   5      795.43      794.45     15.15 o 
   6   8   5      123.42       99.26      6.50 o 
  -6   9   5       28.08       21.06      4.81 o 
  -5   9   5       14.00       11.43      5.08 o 
  -4   9   5     1798.32     1834.03     36.00 o 
  -3   9   5        3.01        3.58      9.73 o 
  -2   9   5     1871.75     1868.00     36.27 o 
  -1   9   5      169.22      174.74      7.59 o 
   0   9   5       60.02       69.74      4.29 o 
   1   9   5       13.03       10.17      3.11 o 
   2   9   5       27.23       36.50      4.07 o 
   3   9   5       52.90       56.26      4.66 o 
   4   9   5      864.53      861.04     16.39 o 
  -2  10   5       24.92       23.36      4.95 o 
  -1  10   5      206.18      178.98      7.99 o 
   0  10   5       74.80       75.32      5.77 o 
   1  10   5       14.46       16.95      3.78 o 
 -12   0   6      113.77      112.90      9.48 o 
 -10   0   6     1188.99     1273.13     36.15 o 
  -8   0   6      719.42      662.70     20.16 o 
  -6   0   6      159.51      134.97      6.30 o 
  -4   0   6     1649.79     1665.82     40.78 o 
  -2   0   6    25304.92    27584.42    583.07 o 
   0   0   6      365.69      277.18      9.13 o 
   2   0   6      299.83      326.21      5.60 o 
   4   0   6      563.90      548.96      9.17 o 
   6   0   6     7287.51     7033.39    165.49 o 
 -12   1   6       42.95       51.27      5.88 o 
 -11   1   6      308.84      317.10      9.95 o 
 -10   1   6      421.00      411.18     11.15 o 
  -9   1   6     1081.36     1087.51     21.85 o 
  -8   1   6       41.90       50.61      3.81 o 
  -7   1   6     2883.65     2815.76     59.45 o 
  -6   1   6        8.23       12.41      2.29 o 
  -5   1   6       95.25      102.21      3.66 o 
  -4   1   6       56.35      103.45      4.92 o 
  -3   1   6    12769.42    13830.64    228.76 o 
  -2   1   6      113.57      118.40      2.62 o 
  -1   1   6     5939.69     5841.41    112.55 o 
   0   1   6      165.00      191.36      3.66 o 
   1   1   6     1114.65     1095.65     12.35 o 
   2   1   6      135.75      122.98      2.22 o 
   3   1   6      786.29      821.64      8.95 o 
   4   1   6     1955.39     1922.16     22.43 o 
   5   1   6     2244.00     2128.88     32.69 o 
   6   1   6       67.87       51.17      2.45 o 
 -11   2   6      110.29      108.97      6.25 o 
 -10   2   6     2537.82     2559.10     46.73 o 
  -9   2   6       13.60       23.44      5.04 o 
  -8   2   6     1762.84     1813.49     33.45 o 
  -7   2   6      175.60      191.66      6.21 o 
  -6   2   6      145.85      144.05      4.90 o 
  -5   2   6       22.00       28.84      2.37 o 
  -4   2   6       15.24       10.14      1.60 o 
  -3   2   6      137.26      143.60      4.08 o 
  -2   2   6     8893.66     8715.21    117.85 o 
  -1   2   6        0.12        1.34      1.06 o 
   0   2   6     1732.84     1655.74     18.22 o 
   1   2   6       20.67       23.04      1.24 o 
   2   2   6       64.71      110.23     10.36 o 
   3   2   6      417.86      443.65      8.46 o 
   4   2   6     1763.71     1741.48     20.71 o 
   5   2   6      233.47      213.34      4.42 o 
   6   2   6     2096.65     2055.19     26.34 o 
   7   2   6        0.63       -3.08      4.70 o 
 -11   3   6      588.91      572.50     14.78 o 
 -10   3   6        8.86       14.73      4.23 o 
  -9   3   6     1446.06     1470.67     28.58 o 
  -8   3   6      230.72      224.09      7.27 o 
  -7   3   6     1239.92     1150.56     22.27 o 
  -6   3   6      226.92      229.68      6.41 o 
  -5   3   6        8.81        6.28      1.84 o 
  -4   3   6      979.01     1080.06     16.33 o 
  -3   3   6     1465.92     1338.64     19.59 o 
  -2   3   6     2622.20     2861.86     39.96 o 
  -1   3   6     3027.46     2951.89     31.85 o 
   0   3   6       16.67       20.36      1.42 o 
   1   3   6      766.94      782.48      9.37 o 
   2   3   6        0.20        0.01      0.97 o 
   3   3   6      947.73      978.19     11.69 o 
   4   3   6      175.70      175.03      3.95 o 
   5   3   6     3876.85     3787.16     46.29 o 
   6   3   6       31.36       30.09      4.71 o 
   7   3   6      613.14      570.42     25.38 o 
   8   3   6       67.92       50.05      7.71 o 
 -11   4   6       17.62       24.51      5.12 o 
 -10   4   6      677.63      681.56     16.24 o 
  -9   4   6       29.38       34.10      6.19 o 
  -8   4   6      665.81      630.99     14.37 o 
  -7   4   6       36.67       39.10      8.10 o 
  -6   4   6      507.26      498.83     11.27 o 
  -5   4   6      119.59       93.42      2.64 o 
  -4   4   6     1450.21     1450.43     18.50 o 
  -3   4   6       17.84       23.27      1.84 o 
  -2   4   6     8563.70     8577.61    100.94 o 
  -1   4   6      645.17      665.30      8.27 o 
   0   4   6     1298.96     1210.36     15.55 o 
   1   4   6       57.56       55.19      3.70 o 
   2   4   6      161.20      157.96      5.24 o 
   3   4   6        0.39       -0.09      1.60 o 
   4   4   6      378.66      367.63      7.55 o 
   5   4   6      208.97      229.10      5.88 o 
   6   4   6     3514.45     3465.38     62.49 o 
   7   4   6      104.04       60.11      4.88 o 
   8   4   6       18.17       13.69      7.00 o 
 -10   5   6       12.67        9.55      4.28 o 
  -9   5   6      810.99      827.85     18.56 o 
  -8   5   6        4.54        4.65      4.53 o 
  -7   5   6      759.35      770.28     13.44 o 
  -6   5   6        0.94        2.36      2.44 o 
  -5   5   6      846.54      859.34     14.14 o 
  -4   5   6       82.21       78.25      2.56 o 
  -3   5   6     2981.98     2898.56     35.51 o 
  -2   5   6       18.31       20.57      3.95 o 
  -1   5   6     6046.82     5909.81    180.39 o 
   0   5   6      581.17      578.51      8.81 o 
   1   5   6      177.47      169.73      3.95 o 
   2   5   6       52.14       44.63      2.27 o 
   3   5   6       27.46       36.02      2.38 o 
   4   5   6      290.64      267.53      5.51 o 
   5   5   6     1837.52     1883.24     24.85 o 
   6   5   6        0.45       -1.59      2.88 o 
   7   5   6      966.07      972.21     26.97 o 
   8   5   6      208.03      184.87     11.88 o 
  -9   6   6      107.26      111.00      7.36 o 
  -8   6   6     1225.19     1196.21     24.42 o 
  -7   6   6      108.08      116.37      5.76 o 
  -6   6   6      146.13      142.54      5.89 o 
  -5   6   6     1078.42     1059.42     21.32 o 
  -4   6   6      819.24      835.59     14.04 o 
  -3   6   6       10.70       10.25      3.62 o 
  -2   6   6     3276.54     3312.61     45.41 o 
  -1   6   6      911.09      893.32     12.75 o 
   0   6   6     1537.07     1565.30     23.88 o 
   1   6   6      151.60      145.27      3.91 o 
   2   6   6      319.76      303.15      6.02 o 
   3   6   6       10.02        9.23      2.05 o 
   4   6   6      712.02      728.66     11.46 o 
   5   6   6        2.20        1.70      2.90 o 
   6   6   6     1393.03     1399.22     23.28 o 
   7   6   6       50.33       51.71     11.48 o 
  -8   7   6      151.35      140.16      6.83 o 
  -7   7   6      184.38      198.35      7.70 o 
  -6   7   6       88.83       85.87      5.16 o 
  -5   7   6       32.82       37.01      4.45 o 
  -4   7   6      852.13      831.91     18.01 o 
  -3   7   6       67.93       94.90     11.18 o 
  -2   7   6      117.96      123.90      5.41 o 
  -1   7   6     2480.25     2523.89     37.07 o 
   0   7   6      231.71      231.61      5.22 o 
   1   7   6      254.37      248.92      6.92 o 
   2   7   6       25.96       29.99      4.09 o 
   3   7   6      105.81       91.77      5.30 o 
   4   7   6       20.08       26.49      4.60 o 
   5   7   6     1476.43     1499.80     24.68 o 
   6   7   6       11.51       11.53      3.66 o 
  -7   8   6        7.02        9.33      4.22 o 
  -6   8   6      294.63      301.44      9.95 o 
  -5   8   6       11.87        8.91      3.80 o 
  -4   8   6      397.98      403.83     11.90 o 
  -3   8   6       10.88       10.36      3.88 o 
  -2   8   6     1454.81     1461.11     28.90 o 
  -1   8   6       25.05       26.94      3.32 o 
   0   8   6      553.56      555.00     11.53 o 
   1   8   6       22.89       16.40      3.73 o 
   2   8   6       21.46       27.82      3.82 o 
   3   8   6      301.85      296.50      7.73 o 
   4   8   6      413.38      414.86      9.79 o 
   5   8   6       52.46       50.21      4.70 o 
  -5   9   6        0.80       -3.88      3.88 o 
  -4   9   6      258.05      272.41     10.38 o 
  -3   9   6     1661.39     1640.14     32.73 o 
  -2   9   6       13.84       20.69      4.48 o 
  -1   9   6      737.60      784.36     18.24 o 
   0   9   6        0.75       -2.79      2.79 o 
   1   9   6       15.39       10.75      3.19 o 
   2   9   6        9.80       13.61      4.30 o 
   3   9   6       22.43       28.52      6.21 o 
  -1  10   6        0.24        2.06      5.09 o 
 -11   0   7       35.64       32.75      6.93 o 
  -9   0   7     4653.19     4587.58    111.73 o 
  -7   0   7     1292.65     1310.97     34.52 o 
  -5   0   7      263.83      210.16      7.50 o 
  -3   0   7     7353.49     7683.69    127.93 o 
  -1   0   7     7394.94     7196.48    125.77 o 
   1   0   7      108.07       77.88      4.85 o 
   3   0   7        0.16        0.99      1.59 o 
   5   0   7      680.24      622.66     26.19 o 
 -11   1   7       23.29       18.02      4.31 o 
 -10   1   7     1028.68     1024.41     21.42 o 
  -9   1   7       76.29       74.34      4.64 o 
  -8   1   7      976.07      942.74     19.01 o 
  -7   1   7       33.51       46.68      5.45 o 
  -6   1   7     2978.50     3036.71     52.16 o 
  -5   1   7        9.70       12.52      2.01 o 
  -4   1   7     1058.93     1117.81     25.52 o 
  -3   1   7       64.67       73.48      2.18 o 
  -2   1   7    10532.66    10943.96    203.75 o 
  -1   1   7      253.26      295.53     10.20 o 
   0   1   7     2415.80     2184.04     39.29 o 
   1   1   7      743.01      763.93     13.21 o 
   2   1   7     2307.60     2405.16     26.16 o 
   3   1   7      395.95      392.77      4.90 o 
   4   1   7     1706.77     1709.62     19.46 o 
   5   1   7      168.73      179.30      6.27 o 
   6   1   7     1414.52     1427.93     27.79 o 
 -11   2   7      105.14      108.65      6.08 o 
 -10   2   7      114.35      103.67      5.91 o 
  -9   2   7     3704.51     3721.62     65.17 o 
  -8   2   7      349.71      350.73      9.35 o 
  -7   2   7      996.96     1025.00     20.03 o 
  -6   2   7        0.60        2.66      2.16 o 
  -5   2   7     1116.69     1124.19     29.04 o 
  -4   2   7      496.72      553.20      9.15 o 
  -3   2   7     2186.14     2168.02     65.31 o 
  -2   2   7      134.79      139.94      2.78 o 
  -1   2   7     8872.32     8742.86    102.74 o 
   0   2   7       68.28       65.30      1.61 o 
   1   2   7      949.95      827.80      9.76 o 
   2   2   7      342.74      359.51      4.98 o 
   3   2   7        6.71        7.77      1.05 o 
   4   2   7      140.56      136.84      3.39 o 
   5   2   7      201.29      197.42      5.28 o 
   6   2   7      359.77      389.03     10.89 o 
 -11   3   7      102.56       95.74      6.09 o 
 -10   3   7     1501.23     1507.09     29.82 o 
  -9   3   7       50.79       54.25      4.98 o 
  -8   3   7     1038.27     1020.24     20.61 o 
  -7   3   7      253.60      252.45      7.33 o 
  -6   3   7     2595.97     2560.76     47.45 o 
  -5   3   7        5.24        7.34      1.70 o 
  -4   3   7      228.82      253.41      5.21 o 
  -3   3   7     1042.64     1030.54     19.21 o 
  -2   3   7     2565.39     2446.03     26.69 o 
  -1   3   7       19.25       16.11      1.29 o 
   0   3   7     4179.91     4074.07     43.61 o 
   1   3   7      302.57      275.58      4.13 o 
   2   3   7     2230.34     2169.00     36.71 o 
   3   3   7      617.33      631.87      8.14 o 
   4   3   7      955.15      941.85     15.46 o 
   5   3   7      122.23      106.04      4.34 o 
   6   3   7     1517.37     1520.72     30.02 o 
   7   3   7       19.54        9.94      4.01 o 
   8   3   7      428.02      441.79     17.76 o 
 -11   4   7      107.95      115.96      6.64 o 
 -10   4   7       38.79       39.77      5.05 o 
  -9   4   7      490.61      487.37     12.46 o 
  -8   4   7       17.04       17.16      3.62 o 
  -7   4   7      590.65      587.94     13.08 o 
  -6   4   7       42.56       45.81      2.95 o 
  -5   4   7      478.11      461.93      7.18 o 
  -4   4   7       80.67       81.80      2.45 o 
  -3   4   7      564.02      544.61      8.01 o 
  -2   4   7      625.92      638.68      8.07 o 
  -1   4   7     6999.60     6986.46     82.84 o 
   0   4   7       35.20       39.97      2.38 o 
   1   4   7     3415.59     3442.26     41.87 o 
   2   4   7      172.43      156.65      3.58 o 
   3   4   7       10.18       14.72      1.99 o 
   4   4   7      229.17      232.28      5.99 o 
   5   4   7     1889.46     1900.36     29.01 o 
   6   4   7      335.70      303.81     10.89 o 
   7   4   7     1253.21     1245.14     45.34 o 
   8   4   7       18.53       16.34      6.51 o 
 -10   5   7      194.71      179.96      7.69 o 
  -9   5   7       30.69       31.40      5.06 o 
  -8   5   7      880.49      873.39     15.24 o 
  -7   5   7      356.23      339.72      9.29 o 
  -6   5   7      377.71      356.20      9.27 o 
  -5   5   7       48.90       41.56      4.83 o 
  -4   5   7      210.23      211.18      4.98 o 
  -3   5   7      129.88      129.87      3.27 o 
  -2   5   7     4834.34     4888.92     64.33 o 
  -1   5   7       23.06       21.41      2.07 o 
   0   5   7     1470.89     1394.81     21.49 o 
   1   5   7       35.60       37.73      2.68 o 
   2   5   7      466.06      474.42      9.09 o 
   3   5   7       39.82       42.55      2.86 o 
   4   5   7       14.12       11.73      2.96 o 
   5   5   7      139.86      136.97      6.59 o 
   6   5   7     2098.42     1981.44     38.54 o 
   7   5   7        4.75       -5.69      5.69 o 
   8   5   7      637.85      650.07     23.91 o 
  -9   6   7      676.95      676.51     16.31 o 
  -8   6   7        5.92        5.86      5.92 o 
  -7   6   7      780.17      784.57     17.31 o 
  -6   6   7       27.75       23.16      3.72 o 
  -5   6   7      622.85      603.12     11.07 o 
  -4   6   7      346.27      351.00      7.50 o 
  -3   6   7      660.50      646.91      9.79 o 
  -2   6   7      812.33      820.02     13.70 o 
  -1   6   7     3344.73     3363.83     47.84 o 
   0   6   7        6.22        4.19      1.90 o 
   1   6   7      415.80      405.51      7.23 o 
   2   6   7       10.66        3.60      2.00 o 
   3   6   7        9.01        0.71      2.52 o 
   4   6   7      210.82      203.72      6.15 o 
   5   6   7     1052.20     1032.16     18.04 o 
   6   6   7       50.24       32.24      5.37 o 
   7   6   7      555.75      539.51     21.12 o 
  -8   7   7     1229.16     1218.35     25.47 o 
  -7   7   7        0.33        1.96      3.56 o 
  -6   7   7      169.96      170.14     10.31 o 
  -5   7   7       22.39       30.94     10.43 o 
  -4   7   7       47.56       50.28      5.59 o 
  -3   7   7        6.11        6.97      3.08 o 
  -2   7   7     1820.98     1780.22     27.12 o 
  -1   7   7      153.64      147.50      4.20 o 
   0   7   7     1581.01     1631.61     25.32 o 
   1   7   7       20.09       24.08      2.67 o 
   2   7   7       66.87       61.29      3.17 o 
   3   7   7       20.73       15.21      3.45 o 
   4   7   7       84.18       75.76      5.49 o 
   5   7   7       76.64       78.37      4.56 o 
   6   7   7      730.52      735.71     18.26 o 
  -7   8   7      461.58      475.91     13.39 o 
  -6   8   7        5.09        3.94      9.14 o 
  -5   8   7      249.77      243.77      9.92 o 
  -4   8   7      293.69      268.21     10.36 o 
  -3   8   7      869.13      863.98     19.15 o 
  -2   8   7        7.50        6.56      3.58 o 
  -1   8   7     1005.90      985.78     16.97 o 
   0   8   7      164.39      168.11      5.71 o 
   1   8   7     1114.40     1116.75     18.93 o 
   2   8   7       63.51       54.15      5.84 o 
   3   8   7       29.93       24.38      3.89 o 
   4   8   7        5.51        5.89      3.63 o 
   5   8   7      555.31      576.88     12.56 o 
  -5   9   7       80.67       68.40      5.97 o 
  -4   9   7      192.95      205.39     15.33 o 
  -3   9   7      137.32      134.66     11.69 o 
  -2   9   7     1091.31     1117.05     23.87 o 
  -1   9   7      166.61      152.23     12.41 o 
   0   9   7      306.06      302.57      7.91 o 
   1   9   7       27.43       38.78      4.72 o 
   2   9   7       37.88       39.76      5.25 o 
   3   9   7      275.15      265.94      9.79 o 
 -10   0   8      121.99      130.76      8.45 o 
  -8   0   8     1005.79      995.98     28.01 o 
  -6   0   8     1259.50     1447.24     37.03 o 
  -4   0   8      354.68      302.22      9.27 o 
  -2   0   8     4523.52     4733.85     79.54 o 
   0   0   8     5672.03     5527.57    133.02 o 
   2   0   8      520.75      483.02     10.50 o 
   4   0   8      304.02      289.93      7.80 o 
   6   0   8      783.46      763.85     24.16 o 
 -11   1   8        0.82        6.63      3.95 o 
 -10   1   8       16.31       18.54      3.88 o 
  -9   1   8     1824.89     1862.66     34.59 o 
  -8   1   8      524.68      506.41     11.82 o 
  -7   1   8     1513.84     1507.34     27.76 o 
  -6   1   8      236.25      238.06      6.46 o 
  -5   1   8      359.43      365.26     24.90 o 
  -4   1   8        3.23       11.42      1.54 o 
  -3   1   8       12.47       12.23      1.98 o 
  -2   1   8        0.14        0.24      0.95 o 
  -1   1   8     2350.90     2080.26     38.71 o 
   0   1   8     1537.69     1684.61     24.20 o 
   1   1   8     2656.49     2589.71     34.75 o 
   2   1   8      128.88      132.29      3.81 o 
   3   1   8     1113.53     1184.93     16.06 o 
   4   1   8        4.98        5.15      1.65 o 
   5   1   8      126.64      127.19      5.43 o 
   6   1   8       25.81       20.48      3.00 o 
 -11   2   8       42.40       45.40      5.30 o 
 -10   2   8      349.78      348.56     10.17 o 
  -9   2   8       28.84       38.94      4.59 o 
  -8   2   8     3731.23     3886.92     67.27 o 
  -7   2   8       38.99       46.79      3.74 o 
  -6   2   8     1965.73     2025.84     35.86 o 
  -5   2   8        0.31       -0.74      2.18 o 
  -4   2   8      299.50      263.98      8.18 o 
  -3   2   8       91.26      118.01      3.13 o 
  -2   2   8      626.90      523.07      9.14 o 
  -1   2   8       37.15       72.01      3.86 o 
   0   2   8     8456.73     8607.75     90.59 o 
   1   2   8       79.42       52.16      1.56 o 
   2   2   8     1046.76     1037.82     13.90 o 
   3   2   8        0.81       -0.26      1.40 o 
   4   2   8       13.63        8.40      2.77 o 
   5   2   8      148.42      136.29      4.49 o 
   6   2   8      572.37      583.26     14.18 o 
   7   2   8        0.00        0.43      3.80 o 
 -11   3   8        0.38        0.38      4.21 o 
 -10   3   8        6.43        4.94      3.92 o 
  -9   3   8      635.55      643.54     14.94 o 
  -8   3   8       19.67       23.07      3.69 o 
  -7   3   8     2718.34     2519.59     44.60 o 
  -6   3   8      257.02      274.72      6.05 o 
  -5   3   8     1274.46     1345.94     20.30 o 
  -4   3   8       32.12       29.69      2.03 o 
  -3   3   8       39.92       60.61      2.83 o 
  -2   3   8      554.97      587.64      7.48 o 
  -1   3   8    10892.38    11078.74    116.35 o 
   0   3   8       31.55       33.75      2.34 o 
   1   3   8     5103.53     5064.49     54.06 o 
   2   3   8       11.02        6.14      1.62 o 
   3   3   8      280.73      270.95      7.91 o 
   4   3   8        0.16        0.87      2.78 o 
   5   3   8      140.98      148.42      6.32 o 
   6   3   8       28.31       30.95     11.07 o 
   7   3   8     1033.31      993.00     22.03 o 
 -11   4   8       18.00       18.39      5.05 o 
 -10   4   8       11.80        8.86      3.90 o 
  -9   4   8       28.53       31.13      4.56 o 
  -8   4   8     1899.50     1874.10     34.87 o 
  -7   4   8      174.26      181.24      5.24 o 
  -6   4   8     2052.33     2063.80     64.94 o 
  -5   4   8      174.03      197.20      4.07 o 
  -4   4   8      736.07      715.97     12.91 o 
  -3   4   8      375.34      383.33      9.81 o 
  -2   4   8     1656.24     1598.50     18.17 o 
  -1   4   8      564.20      565.15      8.42 o 
   0   4   8     8740.35     8858.14    104.57 o 
   1   4   8        1.76        1.99      1.42 o 
   2   4   8       53.11       60.23      2.99 o 
   3   4   8       27.49       31.50      5.64 o 
   4   4   8       26.19       25.70      4.06 o 
   5   4   8       49.60       45.99      5.05 o 
   6   4   8     1049.11     1033.86     22.81 o 
   7   4   8       62.35       46.10     11.21 o 
   8   4   8      729.22      771.18     26.95 o 
 -10   5   8       19.76       19.40      4.64 o 
  -9   5   8      213.85      223.02      6.63 o 
  -8   5   8        0.18        3.31      3.57 o 
  -7   5   8     2642.72     2750.94     65.39 o 
  -6   5   8       12.61        4.92      2.37 o 
  -5   5   8     1217.19     1196.76     18.88 o 
  -4   5   8      191.49      177.87      3.99 o 
  -3   5   8      108.02      112.35      3.07 o 
  -2   5   8      270.40      264.51      5.06 o 
  -1   5   8     5578.66     5638.13    120.70 o 
   0   5   8      258.12      239.18      4.92 o 
   1   5   8      251.23      236.49      4.89 o 
   2   5   8       34.20       31.73      3.06 o 
   3   5   8      124.98      105.38      4.27 o 
   4   5   8       16.77       15.61      3.80 o 
   5   5   8      405.10      373.98     11.05 o 
   6   5   8       14.43       11.16      4.61 o 
   7   5   8     1115.01     1136.89     25.24 o 
  -9   6   8       57.52       64.65      8.21 o 
  -8   6   8     2028.69     2045.92     38.44 o 
  -7   6   8        0.33       -0.53      4.12 o 
  -6   6   8      192.92      182.39      5.84 o 
  -5   6   8       16.46       19.28      3.36 o 
  -4   6   8       44.95       49.55      3.83 o 
  -3   6   8        5.50        5.14      2.77 o 
  -2   6   8      447.33      464.46      7.79 o 
  -1   6   8      260.49      250.65      5.27 o 
   0   6   8     2976.95     2955.97     37.00 o 
   1   6   8        5.51        4.58      2.41 o 
   2   6   8      836.79      842.93     27.94 o 
   3   6   8        0.39       -1.74      2.42 o 
   4   6   8       61.53       60.91      5.06 o 
   5   6   8      230.26      206.69      8.20 o 
   6   6   8      678.98      689.94     17.41 o 
  -8   7   8       24.96       33.18      7.60 o 
  -7   7   8      649.28      673.66     16.09 o 
  -6   7   8       70.35       68.67      4.98 o 
  -5   7   8      661.66      670.10     33.09 o 
  -4   7   8        0.63        1.29      4.49 o 
  -3   7   8       21.49       25.67      6.91 o 
  -2   7   8       45.15       49.30      5.68 o 
  -1   7   8     2257.59     2269.58     35.69 o 
   0   7   8      160.07      153.76      4.44 o 
   1   7   8      989.49     1010.17     17.33 o 
   2   7   8      134.25      124.92      5.07 o 
   3   7   8      234.00      250.94      8.40 o 
   4   7   8       15.42       14.54      4.37 o 
   5   7   8      135.02      142.57      7.06 o 
  -7   8   8        4.28        5.32      9.05 o 
  -6   8   8      197.64      196.82     11.55 o 
  -5   8   8       78.39       79.51      5.48 o 
  -4   8   8      243.44      256.37     11.16 o 
  -3   8   8      274.95      295.66      9.54 o 
  -2   8   8      110.17      111.21      6.02 o 
  -1   8   8      233.66      240.47      6.70 o 
   0   8   8     1496.01     1568.82     30.77 o 
   1   8   8       53.78       46.00      5.45 o 
   2   8   8      251.55      251.49      7.15 o 
   3   8   8       31.38       37.27      5.24 o 
   4   8   8       64.48       57.17      6.12 o 
  -5   9   8       67.55       66.67      5.91 o 
  -4   9   8        1.11       -2.38      4.15 o 
  -3   9   8      198.02      196.58      8.15 o 
  -2   9   8      290.85      304.36      9.94 o 
  -1   9   8      321.31      323.87     15.07 o 
   0   9   8       51.62       45.64     13.21 o 
   1   9   8      612.07      614.17     16.06 o 
   2   9   8      138.26      153.81      7.31 o 
 -11   0   9      610.38      595.43     21.08 o 
  -9   0   9       32.69       34.34      5.98 o 
  -7   0   9      762.89      743.45     21.47 o 
  -5   0   9     8067.61     8061.59    188.66 o 
  -3   0   9       50.99       55.67      2.54 o 
  -1   0   9      370.82      322.35     11.28 o 
   1   0   9     5936.94     5916.45    143.07 o 
   3   0   9     1532.52     1606.04     29.69 o 
   5   0   9      973.07      978.00     34.56 o 
 -11   1   9      132.85      123.56      6.42 o 
 -10   1   9        4.51        2.99      3.25 o 
  -9   1   9      196.40      175.43      6.58 o 
  -8   1   9     1525.74     1502.45     28.16 o 
  -7   1   9      430.82      475.53     10.89 o 
  -6   1   9     3033.27     3045.14     52.34 o 
  -5   1   9      127.78      157.92     11.57 o 
  -4   1   9     1443.10     1348.21     19.85 o 
  -3   1   9      225.99      210.99      3.77 o 
  -2   1   9        1.98        3.51      1.10 o 
  -1   1   9      227.02      285.81      7.46 o 
   0   1   9     3798.83     3663.19     63.60 o 
   1   1   9      100.85      125.42      3.79 o 
   2   1   9     3415.16     3325.70     47.43 o 
   3   1   9       29.34       35.09      2.32 o 
   4   1   9      181.74      185.73      5.58 o 
   5   1   9        7.39        3.52      3.16 o 
   6   1   9       68.46       66.58      3.74 o 
   7   1   9      295.23      292.82     13.65 o 
 -11   2   9      111.02      114.88      6.30 o 
 -10   2   9      102.78      107.96      5.73 o 
  -9   2   9     1175.68     1189.20     23.82 o 
  -8   2   9      954.42      935.75     19.09 o 
  -7   2   9     1170.20     1182.54     22.62 o 
  -6   2   9      275.80      268.27      9.78 o 
  -5   2   9     1968.84     1908.29     33.32 o 
  -4   2   9       46.73       50.87      2.26 o 
  -3   2   9      958.28     1002.94     16.83 o 
  -2   2   9        2.35        2.37      0.99 o 
  -1   2   9     1800.01     1814.49     30.46 o 
   0   2   9      840.95      854.51     13.79 o 
   1   2   9     8721.95     8662.90    119.08 o 
   2   2   9       26.93       43.43      3.98 o 
   3   2   9     1149.55     1245.02     16.78 o 
   4   2   9       41.47       42.15      6.10 o 
   5   2   9        0.99       -1.29      2.62 o 
   6   2   9       52.53       54.44      5.91 o 
   7   2   9      248.70      241.74     12.80 o 
 -11   3   9       28.62       31.79      9.96 o 
 -10   3   9        0.40        0.86      3.68 o 
  -9   3   9        1.81        0.24      3.29 o 
  -8   3   9     1606.95     1526.33     28.90 o 
  -7   3   9       76.64       75.29      3.52 o 
  -6   3   9     1748.72     1785.75     50.08 o 
  -5   3   9      119.62      129.25      3.78 o 
  -4   3   9     1122.31     1119.91     17.08 o 
  -3   3   9      762.64      809.03     11.12 o 
  -2   3   9      258.88      252.46      3.99 o 
  -1   3   9      342.39      340.62      4.95 o 
   0   3   9     6347.83     6468.22     77.01 o 
   1   3   9       56.74       63.92      2.99 o 
   2   3   9     1583.60     1526.02     28.93 o 
   3   3   9       49.29       44.31      3.93 o 
   4   3   9      168.67      175.85      6.74 o 
   5   3   9        4.24        1.37      3.55 o 
   6   3   9       37.98       30.62      4.59 o 
   7   3   9       19.98       14.26      5.91 o 
 -10   4   9       26.14       33.52      7.94 o 
  -9   4   9      108.55      121.28      5.85 o 
  -8   4   9       12.65       12.50      3.77 o 
  -7   4   9     3967.51     4037.47     77.84 o 
  -6   4   9      315.43      275.66      8.17 o 
  -5   4   9     1291.82     1248.57     16.58 o 
  -4   4   9       89.16       99.52      2.89 o 
  -3   4   9        8.53       11.49      1.60 o 
  -2   4   9      803.02      779.58      9.75 o 
  -1   4   9     1511.85     1514.85     19.55 o 
   0   4   9       45.33       45.18      2.80 o 
   1   4   9     1387.58     1326.74     20.57 o 
   2   4   9       15.74       20.16      3.36 o 
   3   4   9      644.95      639.51     14.84 o 
   4   4   9       28.28       28.87      4.30 o 
   5   4   9        0.64       -0.09      3.53 o 
   6   4   9        1.97        4.90      3.83 o 
   7   4   9      311.85      321.41     11.02 o 
 -10   5   9        4.00       -1.29      5.71 o 
  -9   5   9        1.86        0.15      3.11 o 
  -8   5   9      944.29      971.07     18.83 o 
  -7   5   9      153.96      155.12      5.07 o 
  -6   5   9     1460.81     1412.82     22.08 o 
  -5   5   9       23.78       30.80      2.97 o 
  -4   5   9     1243.18     1230.65     16.53 o 
  -3   5   9      150.80      159.53      3.79 o 
  -2   5   9      527.40      503.07      9.25 o 
  -1   5   9      160.54      159.54      4.63 o 
   0   5   9      669.75      645.01     11.53 o 
   1   5   9      138.53      126.86      4.32 o 
   2   5   9     1002.36     1002.22     20.91 o 
   3   5   9      181.26      166.76      6.71 o 
   4   5   9      241.35      246.92      8.69 o 
   5   5   9      112.25      124.24     10.38 o 
   6   5   9      270.27      266.80      9.74 o 
   7   5   9        7.75        4.06      4.75 o 
  -9   6   9      399.02      411.27     16.52 o 
  -8   6   9       13.73       13.37      8.97 o 
  -7   6   9     1216.05     1185.59     40.52 o 
  -6   6   9       10.82       10.22      3.93 o 
  -5   6   9      360.48      338.92      7.64 o 
  -4   6   9        6.35        8.21      2.05 o 
  -3   6   9      193.55      185.58      4.40 o 
  -2   6   9      191.73      177.99      4.41 o 
  -1   6   9      643.56      641.40     20.00 o 
   0   6   9       75.12       66.38      8.70 o 
   1   6   9     1422.17     1449.16     23.02 o 
   2   6   9       18.63        7.06      3.61 o 
   3   6   9      377.59      390.95     12.61 o 
   4   6   9        7.37        7.03      3.96 o 
   5   6   9        5.58       -2.59      3.88 o 
   6   6   9      196.82      187.83      8.44 o 
  -8   7   9      174.35      186.05      7.90 o 
  -7   7   9       25.49       25.73      5.98 o 
  -6   7   9      649.10      685.91     23.80 o 
  -5   7   9        9.44        9.10      3.52 o 
  -4   7   9     1971.85     1934.54     36.22 o 
  -3   7   9        7.52        1.80      2.02 o 
  -2   7   9      379.81      383.87      7.24 o 
  -1   7   9      202.80      208.01      5.97 o 
   0   7   9     1617.71     1613.12     25.47 o 
   1   7   9       48.57       45.72      4.11 o 
   2   7   9     2133.46     2237.52     74.89 o 
   3   7   9        0.26       -2.49      3.81 o 
   4   7   9        7.75        0.87     12.11 o 
   5   7   9        1.02        1.65      4.37 o 
  -6   8   9       34.44       27.18     10.31 o 
  -5   8   9      712.82      729.82     17.25 o 
  -4   8   9       17.36       21.26      4.32 o 
  -3   8   9       26.26       31.47     12.49 o 
  -2   8   9      268.62      269.86      8.93 o 
  -1   8   9      325.96      345.72     10.22 o 
   0   8   9      117.94      107.89      6.01 o 
   1   8   9     1998.38     1997.55     31.59 o 
   2   8   9      280.96      300.82     10.03 o 
   3   8   9      296.19      287.90      9.94 o 
  -4   9   9      227.25      235.84      9.06 o 
  -3   9   9       23.57       23.02      7.22 o 
  -2   9   9       48.48       51.78      8.03 o 
  -1   9   9      169.72      168.57      7.33 o 
   0   9   9      305.98      301.89     10.09 o 
   1   9   9       32.45       46.54     12.04 o 
 -10   0  10      241.00      273.19     12.41 o 
  -8   0  10      390.83      406.46     14.25 o 
  -6   0  10     7166.55     7217.02    169.91 o 
  -4   0  10     1358.15     1272.53     27.25 o 
  -2   0  10     2804.31     2807.38     70.42 o 
   0   0  10      445.44      544.82     17.37 o 
   2   0  10     3980.65     3795.71     82.69 o 
   6   0  10        0.12       -2.19      5.09 o 
 -11   1  10      626.90      652.98     15.87 o 
 -10   1  10       81.47       73.92      6.99 o 
  -9   1  10       49.88       56.24      4.50 o 
  -8   1  10      327.93      342.90      9.03 o 
  -7   1  10     1637.42     1655.53     30.17 o 
  -6   1  10      330.38      306.45      8.22 o 
  -5   1  10     3896.97     3808.18     53.19 o 
  -4   1  10       39.53       42.32      2.00 o 
  -3   1  10     1382.51     1352.07     25.53 o 
  -2   1  10       70.99       65.02      5.71 o 
  -1   1  10      216.90      188.92      5.89 o 
   0   1  10      237.82      264.25      7.35 o 
   1   1  10     5618.07     5535.99     77.26 o 
   2   1  10      144.51      172.29      4.95 o 
   3   1  10      625.97      649.72      9.99 o 
   4   1  10       33.74       31.24      2.55 o 
   5   1  10      477.03      477.09      9.82 o 
   6   1  10       13.39       15.61      4.02 o 
   7   1  10      183.38      190.42     11.39 o 
 -11   2  10        2.36       -3.80      5.36 o 
 -10   2  10      193.17      210.28      7.67 o 
  -9   2  10      459.30      456.76     16.73 o 
  -8   2  10      180.08      204.05     13.05 o 
  -7   2  10       84.92       93.12      5.45 o 
  -6   2  10     1768.52     1748.13     26.06 o 
  -5   2  10       23.24       34.78      2.47 o 
  -4   2  10      509.35      494.05      8.92 o 
  -3   2  10       28.18       31.82      1.87 o 
  -2   2  10      825.86      850.45     26.98 o 
  -1   2  10      141.05      138.29      4.95 o 
   0   2  10     3226.66     3188.74     45.51 o 
   1   2  10       45.85       48.93      2.92 o 
   2   2  10     4564.19     4576.13     64.56 o 
   3   2  10      611.89      576.33      9.11 o 
   4   2  10     1400.78     1445.96     22.94 o 
   5   2  10       13.01       20.68      4.06 o 
   6   2  10       12.73       16.96      5.15 o 
   7   2  10        0.13       -4.85      5.84 o 
 -11   3  10      323.23      336.79     10.67 o 
 -10   3  10        0.51       -3.70      3.70 o 
  -9   3  10        7.52        6.79      3.55 o 
  -8   3  10       33.15       32.28      3.42 o 
  -7   3  10     2362.80     2399.48     35.30 o 
  -6   3  10      489.46      480.79      9.11 o 
  -5   3  10     1186.60     1150.23     22.01 o 
  -4   3  10       97.12       84.91      2.80 o 
  -3   3  10     2574.33     2524.84     31.19 o 
  -2   3  10        1.21        2.39      1.36 o 
  -1   3  10      809.43      810.41     13.36 o 
   0   3  10        1.10        3.47      1.87 o 
   1   3  10     3253.80     3175.46     45.54 o 
   2   3  10      301.03      298.00      8.57 o 
   3   3  10      798.01      824.02     17.93 o 
   4   3  10       80.42       72.01      4.76 o 
   5   3  10      287.25      293.80     10.24 o 
   6   3  10       84.70       78.15      5.40 o 
   7   3  10      212.20      224.90     12.10 o 
 -10   4  10     1161.41     1171.57     20.23 o 
  -9   4  10        0.48       -2.18      2.87 o 
  -8   4  10      776.32      811.33     14.53 o 
  -7   4  10        7.85        5.01      4.30 o 
  -6   4  10     2609.25     2571.87     37.36 o 
  -5   4  10        9.55        4.56      2.01 o 
  -4   4  10     1134.45     1127.60     13.61 o 
  -3   4  10      281.33      277.91      4.57 o 
  -2   4  10      310.39      289.09      6.19 o 
  -1   4  10       60.32       51.72      2.86 o 
   0   4  10     1961.78     2042.40     37.51 o 
   1   4  10      115.30       98.68      4.67 o 
   2   4  10     1192.32     1117.05     22.68 o 
   3   4  10      116.03      111.45      5.62 o 
   4   4  10      440.14      447.76     13.32 o 
   5   4  10        2.48       -3.47      3.61 o 
   6   4  10        2.67       -3.90      3.90 o 
   7   4  10       87.73       83.46      7.12 o 
 -10   5  10       10.12       12.35      4.09 o 
  -9   5  10       17.67       13.72      3.68 o 
  -8   5  10      153.87      154.35      6.53 o 
  -7   5  10     1805.95     1790.60     27.52 o 
  -6   5  10       22.66       18.46      3.07 o 
  -5   5  10      876.72      866.78     12.48 o 
  -4   5  10       21.50       18.62      3.02 o 
  -3   5  10      984.95      942.78     15.35 o 
  -2   5  10       18.26       17.20      2.74 o 
  -1   5  10        3.42        3.60      2.04 o 
   0   5  10      425.85      400.92     10.33 o 
   1   5  10      891.02      876.02     18.72 o 
   2   5  10       51.95       45.91      4.83 o 
   3   5  10     1711.45     1690.72     33.19 o 
   4   5  10       61.28       66.91      5.54 o 
   5   5  10      117.71      122.53      6.70 o 
   6   5  10       10.70        7.70      4.65 o 
  -9   6  10       16.92       14.97      4.66 o 
  -8   6  10      237.68      249.28      8.56 o 
  -7   6  10      321.20      321.18      7.84 o 
  -6   6  10     1700.22     1748.11     27.09 o 
  -5   6  10        1.52        1.01      2.34 o 
  -4   6  10     1373.19     1372.31     18.61 o 
  -3   6  10        7.32        4.87      2.21 o 
  -2   6  10      130.23      130.21      5.41 o 
  -1   6  10      179.20      166.95      5.14 o 
   0   6  10      421.27      394.26     10.49 o 
   1   6  10      143.14      131.63      6.18 o 
   2   6  10     1178.23     1189.29     33.03 o 
   3   6  10       46.18       42.24      5.19 o 
   4   6  10      404.03      420.71     18.13 o 
   5   6  10       29.05       21.74      4.96 o 
  -8   7  10      140.17      157.67     10.19 o 
  -7   7  10      398.24      405.08     11.54 o 
  -6   7  10       55.34       57.41      6.21 o 
  -5   7  10      629.05      625.96     14.87 o 
  -4   7  10        2.70        1.63      4.76 o 
  -3   7  10      357.37      361.74      8.11 o 
  -2   7  10       66.47       64.16      3.67 o 
  -1   7  10       89.21       89.52      5.70 o 
   0   7  10      204.95      191.67      7.21 o 
   1   7  10     1918.53     1922.39     36.95 o 
   2   7  10       27.44       24.14      4.99 o 
   3   7  10      683.56      696.58     23.24 o 
   4   7  10       13.35        9.07      4.64 o 
  -6   8  10      734.11      739.20     17.68 o 
  -5   8  10        5.09        9.23      6.15 o 
  -4   8  10      281.66      282.17     13.69 o 
  -3   8  10        9.41        7.11      5.59 o 
  -2   8  10       59.37       50.01      4.84 o 
  -1   8  10      446.59      453.25     12.22 o 
   0   8  10      992.25      972.44     24.83 o 
   1   8  10       16.81       11.80      4.36 o 
   2   8  10      862.81      883.46     36.08 o 
  -2   9  10      170.41      197.82     12.73 o 
 -11   0  11      394.41      428.53     17.33 o 
  -9   0  11     1311.05     1304.39     36.11 o 
  -7   0  11      966.70     1068.20     29.18 o 
  -5   0  11    11097.63    11280.29    188.20 o 
  -3   0  11      132.51      107.80      6.51 o 
  -1   0  11     1217.89     1166.84     32.36 o 
   1   0  11     1817.78     1684.39     45.06 o 
   3   0  11     2076.73     2051.68     37.70 o 
   5   0  11      503.61      557.30     20.12 o 
   7   0  11       44.51       64.62      8.63 o 
 -11   1  11        2.60        9.97      4.21 o 
 -10   1  11      608.11      636.97     15.02 o 
  -9   1  11      215.60      205.85      8.13 o 
  -8   1  11       46.50       45.76      3.73 o 
  -7   1  11       97.89      106.73      5.61 o 
  -6   1  11     1889.99     2026.53     29.76 o 
  -4   1  11     4740.99     4518.06    104.32 o 
  -3   1  11       45.25       53.87      3.61 o 
  -2   1  11     2214.18     2317.34     42.00 o 
  -1   1  11      315.12      343.56      9.00 o 
   0   1  11      541.26      551.39     12.71 o 
   1   1  11       23.35      117.31      5.30 o 
   2   1  11     3019.23     3070.48     44.61 o 
   3   1  11      370.83      353.78      7.90 o 
   4   1  11      698.14      750.97     13.63 o 
   5   1  11        4.13        1.09      2.76 o 
   6   1  11       40.08       71.32      5.77 o 
   7   1  11        4.71       12.73      6.93 o 
 -11   2  11      459.52      469.12     12.85 o 
 -10   2  11        7.25        5.33      3.70 o 
  -9   2  11      417.92      433.52     11.30 o 
  -8   2  11       94.80       89.53      4.70 o 
  -7   2  11      208.87      209.32      5.47 o 
  -6   2  11       19.02       22.81      2.52 o 
  -5   2  11     2123.55     2051.48     26.09 o 
  -4   2  11      487.56      485.70      9.03 o 
  -3   2  11      886.08      916.53     18.89 o 
  -2   2  11      469.64      471.58     11.17 o 
  -1   2  11      751.72      717.05     16.13 o 
   0   2  11        0.09        2.21      1.94 o 
   1   2  11     2098.94     2141.25     31.88 o 
   2   2  11      704.94      687.82     12.35 o 
   3   2  11     3209.09     3266.60     54.44 o 
   4   2  11       51.81       41.56      4.59 o 
   5   2  11       42.74       54.08      5.04 o 
   6   2  11       46.55       50.96      5.72 o 
   7   2  11        6.66        6.61      6.72 o 
 -10   3  11      868.16      917.61     20.13 o 
  -9   3  11        0.41       -2.63      2.63 o 
  -8   3  11      128.26      107.08      4.31 o 
  -7   3  11       29.72       28.28      2.83 o 
  -6   3  11      349.60      346.84      7.33 o 
  -5   3  11        2.60        5.77      1.89 o 
  -4   3  11     2053.89     2033.37     38.35 o 
  -3   3  11      194.76      167.62      6.05 o 
  -2   3  11      418.47      364.97      9.50 o 
  -1   3  11       12.34       10.59      2.13 o 
   0   3  11      449.09      444.86      8.90 o 
   1   3  11      553.23      520.23     19.74 o 
   2   3  11     1888.39     1780.86     33.81 o 
   3   3  11      128.66      129.59      7.75 o 
   4   3  11     1205.63     1239.38     26.95 o 
   5   3  11       65.27       61.33      9.64 o 
   6   3  11      121.65      124.74      6.78 o 
   7   3  11        6.88       -0.85      7.53 o 
 -10   4  11       55.31       59.70      5.63 o 
  -9   4  11       77.28       77.59      4.36 o 
  -8   4  11       35.23       41.02      6.93 o 
  -7   4  11      508.60      502.22      9.97 o 
  -6   4  11      124.04      126.26      4.53 o 
  -5   4  11     2529.69     2372.51    154.26 o 
  -4   4  11      281.16      249.26      5.04 o 
  -3   4  11     1288.46     1234.32     25.06 o 
  -2   4  11      212.71      208.85      6.62 o 
  -1   4  11        0.37       -2.02      2.38 o 
   0   4  11        0.34        2.24      2.65 o 
   1   4  11        6.00       13.25      8.56 o 
   2   4  11       89.40       81.23      4.78 o 
   3   4  11     1959.84     1883.15     36.26 o 
   4   4  11       62.56       56.46     12.77 o 
   5   4  11      289.14      310.20     10.39 o 
   6   4  11       10.33        5.44      4.31 o 
  -9   5  11        2.30       -1.71      3.39 o 
  -8   5  11      218.38      213.95      6.36 o 
  -7   5  11      497.61      502.20     11.48 o 
  -6   5  11     1647.74     1670.50     25.74 o 
  -5   5  11      360.80      315.07      6.96 o 
  -4   5  11     1364.79     1292.25     20.27 o 
  -3   5  11      194.56      185.54      5.05 o 
  -2   5  11      438.13      437.10     10.83 o 
  -1   5  11       41.97       31.40      3.85 o 
   0   5  11      320.42      303.18     10.93 o 
   1   5  11       65.61       62.19      4.77 o 
   2   5  11     1361.11     1308.89     26.56 o 
   3   5  11       20.99       15.57      4.07 o 
   4   5  11      764.99      814.09     19.30 o 
   5   5  11       95.74       91.50      6.24 o 
  -8   6  11      101.68       86.15      4.58 o 
  -7   6  11       28.61       35.91      5.73 o 
  -6   6  11       34.37       29.30      5.61 o 
  -5   6  11     1117.19     1104.88     22.61 o 
  -4   6  11       85.29       69.57      3.53 o 
  -3   6  11     1182.52     1148.21     22.94 o 
  -2   6  11       14.37       12.02      3.38 o 
  -1   6  11      119.76      119.29      5.58 o 
   0   6  11      136.08      123.45      5.83 o 
   1   6  11      805.58      799.08     18.00 o 
   2   6  11        1.96        0.83      3.64 o 
   3   6  11     2240.49     2393.63     76.10 o 
   4   6  11       19.23       20.36      5.41 o 
  -7   7  11      238.74      223.42     11.92 o 
  -6   7  11      885.38      915.55     28.40 o 
  -5   7  11        5.64        2.75      6.37 o 
  -4   7  11      655.33      656.54     15.44 o 
  -3   7  11        3.43        1.87      2.74 o 
  -2   7  11      177.79      175.27      6.88 o 
  -1   7  11       53.17       48.83      6.84 o 
   0   7  11       33.85       37.04      6.05 o 
   1   7  11      108.36      101.83      5.99 o 
   2   7  11     1764.97     1832.55     36.24 o 
   3   7  11       51.50       46.42      8.97 o 
  -5   8  11     1175.68     1214.98     36.50 o 
  -4   8  11        7.69       15.24      6.44 o 
  -3   8  11      939.61      928.71     29.29 o 
  -2   8  11       63.67       58.92      6.44 o 
  -1   8  11       11.70       10.22      5.69 o 
   0   8  11       34.58       38.11      5.22 o 
   1   8  11      382.24      393.71     12.01 o 
 -10   0  12     1132.24     1170.10     33.88 o 
  -8   0  12     1051.84     1072.20     29.99 o 
  -6   0  12     6227.52     6147.48    150.71 o 
  -4   0  12     2018.75     1929.49     51.25 o 
  -2   0  12      412.64      409.50     14.85 o 
   0   0  12       33.14       35.33      5.91 o 
   2   0  12      409.08      414.48     10.50 o 
   4   0  12      976.99      953.96     25.66 o 
   6   0  12      577.54      616.40     22.18 o 
 -11   1  12      418.43      409.80     11.68 o 
 -10   1  12        3.10       -0.60      3.71 o 
  -9   1  12     1140.34     1188.05     23.65 o 
  -8   1  12      116.28      110.62      5.10 o 
  -7   1  12      398.43      372.77      7.82 o 
  -6   1  12       42.87       61.30      3.43 o 
  -5   1  12     2672.12     2592.16     49.09 o 
  -4   1  12      390.83      370.16      9.95 o 
  -3   1  12     1174.50     1101.16     22.27 o 
  -2   1  12       62.60       71.00      4.25 o 
  -1   1  12     2129.67     2138.12     39.44 o 
   0   1  12       25.17       34.13      5.66 o 
   1   1  12      570.12      601.11     11.20 o 
   2   1  12      694.09      697.72     10.86 o 
   3   1  12      841.00      797.82     14.30 o 
   4   1  12        0.07        4.68      2.70 o 
   5   1  12     1166.64     1293.77     21.68 o 
   6   1  12       49.28       57.72      8.74 o 
 -10   2  12      326.53      371.79     17.35 o 
  -9   2  12      110.62      113.38      4.86 o 
  -8   2  12      920.71      911.44     15.69 o 
  -7   2  12      129.59      115.14      4.21 o 
  -6   2  12      127.61      122.84      4.29 o 
  -5   2  12      116.47      109.95      5.21 o 
  -4   2  12     3564.94     3503.10     62.30 o 
  -3   2  12        0.20        2.25      2.64 o 
  -2   2  12     2185.19     2110.04     38.91 o 
  -1   2  12       39.72       43.62      3.76 o 
   0   2  12       13.61        8.87      2.78 o 
   1   2  12      217.93      195.56      5.45 o 
   2   2  12      839.09      875.75     15.22 o 
   3   2  12       34.50       37.44     13.09 o 
   4   2  12     1039.54     1037.41     22.18 o 
   5   2  12      149.46      156.66      7.02 o 
   6   2  12      208.95      221.87     12.98 o 
 -10   3  12        0.02       -0.45      3.37 o 
  -9   3  12     1096.19     1177.14     19.85 o 
  -8   3  12       68.16       65.46      4.16 o 
  -7   3  12       59.04       49.80      6.03 o 
  -6   3  12      199.29      181.99      6.41 o 
  -5   3  12      530.94      518.54     12.75 o 
  -4   3  12      323.18      307.73      8.85 o 
  -3   3  12     2164.96     2026.47     37.61 o 
  -2   3  12      229.92      225.39      5.66 o 
  -1   3  12      889.36      889.92     14.95 o 
   0   3  12        0.48        1.66      2.72 o 
   1   3  12      179.41      190.67      6.80 o 
   2   3  12       12.05       13.41      4.53 o 
   3   3  12     1692.81     1664.45     32.61 o 
   4   3  12       99.23      105.25      6.18 o 
   5   3  12      485.29      526.13     14.27 o 
   6   3  12       16.82       12.17      4.57 o 
 -10   4  12      507.87      532.62     11.60 o 
  -9   4  12        0.10       -3.06      3.07 o 
  -8   4  12      123.79      124.90      8.18 o 
  -7   4  12        2.02       -0.72      3.27 o 
  -6   4  12      325.51      168.28      7.92 o 
  -5   4  12        7.19        3.93      2.23 o 
  -4   4  12     2344.41     2234.01     40.75 o 
  -3   4  12       66.22       66.33      6.37 o 
  -2   4  12     1072.00     1034.14     21.00 o 
  -1   4  12       30.23       24.85      3.56 o 
   0   4  12      775.38      756.59     16.75 o 
   1   4  12       39.70       43.26      4.50 o 
   2   4  12      676.48      627.69     14.97 o 
   3   4  12       11.81        6.03      3.77 o 
   4   4  12     2490.02     2612.66     49.32 o 
   5   4  12        3.35        2.00      4.09 o 
  -9   5  12      661.86      704.77     13.86 o 
  -8   5  12      165.68      157.75      7.01 o 
  -7   5  12       57.40       56.10      4.40 o 
  -6   5  12      145.11      138.21      6.06 o 
  -5   5  12     1377.76     1284.08     25.22 o 
  -4   5  12      184.75      166.59      6.38 o 
  -3   5  12     1766.56     1741.69     32.86 o 
  -2   5  12       46.27       43.89      9.23 o 
  -1   5  12     1268.16     1238.92     24.85 o 
   0   5  12        8.38        8.33      3.29 o 
   1   5  12      100.90      106.99      5.54 o 
   2   5  12        3.44        3.71      4.19 o 
   3   5  12     1767.42     1822.88     36.12 o 
   4   5  12        2.20        0.37      4.40 o 
   5   5  12      451.62      469.08     13.90 o 
  -8   6  12      260.50      275.13      9.59 o 
  -7   6  12      273.12      277.55     10.79 o 
  -6   6  12       49.21       42.04      4.66 o 
  -5   6  12      112.51       76.57      7.32 o 
  -4   6  12     1049.78     1015.39     20.99 o 
  -3   6  12       43.15       42.08      4.58 o 
  -2   6  12     1328.62     1334.07     26.53 o 
  -1   6  12      111.11      122.98      5.92 o 
   0   6  12       10.06        5.77      3.51 o 
   1   6  12      214.95      202.68      7.68 o 
   2   6  12      707.54      746.29     23.01 o 
   3   6  12        5.38        3.15      4.33 o 
   4   6  12      861.55      892.75     25.84 o 
  -6   7  12       86.27       76.68      7.78 o 
  -5   7  12      926.73      910.56     28.58 o 
  -4   7  12        0.11       -5.09      5.09 o 
  -3   7  12      521.69      525.45     13.12 o 
  -2   7  12       92.08       80.36      5.16 o 
  -1   7  12      225.63      222.96      9.66 o 
   0   7  12      129.56      136.12      6.65 o 
   1   7  12      365.61      371.19     11.32 o 
   2   7  12       51.93       43.45      5.86 o 
  -2   8  12      378.30      369.57     15.03 o 
  -1   8  12       41.95       45.34      5.61 o 
   0   8  12        5.31        4.81      5.16 o 
  -9   0  13      434.22      471.75     16.62 o 
  -7   0  13       18.68       19.31      5.87 o 
  -5   0  13      199.07      195.80     10.04 o 
  -3   0  13     2554.69     2503.00     65.01 o 
  -1   0  13     1924.28     1900.10     50.72 o 
   1   0  13       40.25       47.18      5.62 o 
   3   0  13      140.26      137.40      5.98 o 
   5   0  13     2329.09     2567.33     68.90 o 
 -10   1  13      432.97      449.35     14.41 o 
  -9   1  13       12.95       22.95      4.23 o 
  -8   1  13     1292.44     1258.20     37.53 o 
  -7   1  13      280.67      274.65      9.10 o 
  -6   1  13      224.70      200.54      7.43 o 
  -5   1  13        0.37        1.54      3.07 o 
  -4   1  13     1305.06     1359.98     27.16 o 
  -3   1  13       64.56       77.72      8.35 o 
  -2   1  13      561.19      561.41     21.63 o 
  -1   1  13        8.11        6.87      4.62 o 
   0   1  13     1514.41     1461.18     28.71 o 
   1   1  13      161.97      181.82      5.40 o 
   2   1  13       72.59       79.08      3.90 o 
   3   1  13       14.29       15.08      3.15 o 
   4   1  13     1989.97     2076.01     32.30 o 
   5   1  13        0.18       -5.98      5.98 o 
   6   1  13      422.23      486.00     20.02 o 
 -10   2  13        3.54        3.60      4.05 o 
  -9   2  13      765.62      776.65     17.83 o 
  -8   2  13       73.09       76.18      7.64 o 
  -7   2  13     1187.78     1183.70     25.00 o 
  -6   2  13      191.31      192.34      7.31 o 
  -5   2  13      193.23      201.73      7.49 o 
  -4   2  13       20.19       22.00      4.76 o 
  -3   2  13     4383.50     4132.67     72.91 o 
  -2   2  13       14.92       16.97      3.31 o 
  -1   2  13      842.61      826.99     14.34 o 
   0   2  13       30.55       28.56      2.97 o 
   1   2  13       18.78       18.92      2.89 o 
   2   2  13      778.28      715.92     16.42 o 
   3   2  13      757.71      774.06     17.76 o 
   4   2  13      188.17      186.42      7.75 o 
   5   2  13      703.19      790.18     18.76 o 
   6   2  13       14.75       12.03      8.03 o 
 -10   3  13      703.99      706.02     17.32 o 
  -9   3  13       14.94       12.72      4.30 o 
  -8   3  13      762.31      764.03     25.85 o 
  -7   3  13       73.81       62.99      6.79 o 
  -6   3  13       51.78       60.26      5.40 o 
  -5   3  13     1212.13     1129.63     23.43 o 
  -4   3  13     3851.61     3685.41     65.62 o 
  -3   3  13       75.77       72.40      4.45 o 
  -2   3  13     1010.84      978.77     16.41 o 
  -1   3  13      202.22      193.54      6.80 o 
   0   3  13     1465.47     1492.45     29.16 o 
   1   3  13       49.72       60.15      6.79 o 
   2   3  13      136.92      143.75     10.98 o 
   3   3  13       36.85       35.99      4.86 o 
   4   3  13      780.44      778.00     18.48 o 
   5   3  13       56.84       54.25      6.03 o 
  -9   4  13      398.70      417.03     13.44 o 
  -8   4  13        0.95        0.57      5.48 o 
  -7   4  13      289.85      293.21     13.58 o 
  -6   4  13      245.17      240.52      8.39 o 
  -5   4  13      640.62      599.38     13.87 o 
  -4   4  13        9.95        6.39      3.01 o 
  -3   4  13     2355.49     2242.48     41.27 o 
  -2   4  13       26.97       23.76      3.84 o 
  -1   4  13      228.65      210.50      7.41 o 
   0   4  13       65.33       55.69      4.36 o 
   1   4  13      235.74      221.16      7.90 o 
   2   4  13       55.26       56.46      7.64 o 
   3   4  13     1078.06     1032.09     22.69 o 
   4   4  13       13.33        0.75      4.64 o 
   5   4  13      389.72      416.61     13.97 o 
  -8   5  13      416.36      446.46     18.11 o 
  -7   5  13        5.03        0.35      6.22 o 
  -6   5  13       30.26       16.06      5.73 o 
  -5   5  13        2.79        0.77      2.90 o 
  -4   5  13     1954.47     1873.59     39.98 o 
  -3   5  13       70.96       72.85      6.03 o 
  -2   5  13      849.20      880.64     19.02 o 
  -1   5  13      193.36      181.59      6.91 o 
   0   5  13      336.02      327.16      9.78 o 
   1   5  13       24.88       29.59      4.57 o 
   2   5  13      520.38      538.97     14.15 o 
   3   5  13       20.16       14.46      4.99 o 
   4   5  13      951.03      989.34     23.00 o 
  -7   6  13      292.55      307.25     14.43 o 
  -6   6  13       40.86       45.09      7.71 o 
  -5   6  13      783.66      796.00     25.96 o 
  -4   6  13      259.06      243.65     10.66 o 
  -3   6  13     1253.91     1241.62     27.06 o 
  -2   6  13        0.17       -3.33      3.33 o 
  -1   6  13      391.89      396.63     11.14 o 
   0   6  13       25.29       26.99      4.41 o 
   1   6  13      225.14      214.46      8.17 o 
   2   6  13       74.44       75.44      5.74 o 
   3   6  13      614.89      648.32     16.94 o 
  -6   7  13       42.98       30.49      7.60 o 
  -5   7  13        2.18       11.53      5.84 o 
  -4   7  13      446.14      436.98     17.44 o 
  -3   7  13       27.25       36.08     12.96 o 
  -2   7  13     1158.23     1204.40     25.12 o 
  -1   7  13        6.00       -0.98      4.08 o 
   0   7  13      112.28      101.74      6.03 o 
   1   7  13        2.48        3.88      4.35 o 
  -8   0  14      700.26      710.55     24.79 o 
  -6   0  14        3.55        5.52      4.70 o 
  -4   0  14       54.77       52.49      6.93 o 
  -2   0  14     2596.75     2457.09     64.34 o 
   0   0  14      596.55      610.71     20.87 o 
   2   0  14      244.52      265.94      8.52 o 
   4   0  14     1264.48     1324.16     39.68 o 
 -10   1  14        3.81        0.64      6.30 o 
  -9   1  14     1172.18     1215.58     37.56 o 
  -8   1  14        2.37        0.69      3.65 o 
  -7   1  14     1142.87     1131.85     24.41 o 
  -6   1  14       18.86       17.52      4.19 o 
  -5   1  14       84.12       89.05      5.18 o 
  -4   1  14      134.01      120.47      5.69 o 
  -3   1  14     1620.59     1536.80     30.26 o 
  -2   1  14        1.46        1.48      4.31 o 
  -1   1  14     1163.97     1100.84     22.92 o 
   0   1  14       61.96       76.11      3.67 o 
   1   1  14      454.53      455.54      9.65 o 
   2   1  14       50.99       49.22      4.75 o 
   3   1  14       32.50       37.92      7.25 o 
   4   1  14        5.12        7.42      3.94 o 
   5   1  14     1142.42     1177.95     37.35 o 
 -10   2  14      650.91      670.16     24.93 o 
  -9   2  14       49.25       48.95      8.35 o 
  -8   2  14     1040.96     1039.83     28.52 o 
  -7   2  14       19.72       20.54      4.47 o 
  -6   2  14      364.02      345.79     10.48 o 
  -5   2  14      258.82      245.44      8.54 o 
  -4   2  14      294.50      340.24     10.12 o 
  -3   2  14      945.42      914.82     19.87 o 
  -2   2  14     4379.44     4251.77     75.72 o 
  -1   2  14        2.17        2.41      2.43 o 
   0   2  14      857.59      888.66     15.57 o 
   1   2  14       84.47       75.00      4.82 o 
   2   2  14        0.94        2.03      3.37 o 
   3   2  14       67.43       58.22     11.12 o 
   4   2  14       77.79       77.82      5.41 o 
   5   2  14        6.68        4.31      5.25 o 
  -9   3  14      395.10      397.19     17.51 o 
  -8   3  14        9.77        4.92      5.66 o 
  -7   3  14     1424.22     1410.40     29.14 o 
  -6   3  14       46.02       55.16     10.01 o 
  -5   3  14       86.76      102.07      5.60 o 
  -4   3  14      277.61      270.61      8.86 o 
  -3   3  14     1803.11     1665.63     36.64 o 
  -2   3  14        1.22        3.50      3.18 o 
  -1   3  14     1271.61     1311.41     26.33 o 
   0   3  14      204.14      198.35      7.34 o 
   1   3  14      575.19      596.83     14.63 o 
   2   3  14       25.64       17.34      3.93 o 
   3   3  14      118.98      112.53      6.20 o 
   4   3  14       88.82       83.88      5.94 o 
  -9   4  14        3.87        3.93      6.86 o 
  -8   4  14      872.35      891.99     29.43 o 
  -7   4  14       67.01       56.27      8.17 o 
  -6   4  14      208.53      203.76     11.35 o 
  -5   4  14      528.54      482.33     12.15 o 
  -4   4  14      769.74      751.25     16.75 o 
  -3   4  14        0.33       -1.93      2.95 o 
  -2   4  14      655.79      652.82     21.04 o 
  -1   4  14        2.99        1.48      2.78 o 
   0   4  14      997.16     1016.11     21.78 o 
   1   4  14       35.79       34.42      4.68 o 
   2   4  14       23.88       23.13      4.53 o 
   3   4  14        8.80        0.86      4.37 o 
   4   4  14      332.13      336.55     11.36 o 
  -8   5  14        8.85       10.19      6.61 o 
  -7   5  14      558.27      569.29     21.40 o 
  -6   5  14      136.69      104.69      8.31 o 
  -5   5  14       10.81       15.03      3.48 o 
  -4   5  14        2.30        1.95      3.15 o 
  -3   5  14      708.41      676.81     15.62 o 
  -2   5  14       52.39       43.74      4.70 o 
  -1   5  14      844.49      819.32     18.45 o 
   0   5  14        5.52        2.40      3.58 o 
   1   5  14      275.48      276.58     13.19 o 
   2   5  14       34.31       43.14      5.36 o 
   3   5  14      160.76      148.83     11.95 o 
  -6   6  14      134.72      111.06      9.16 o 
  -5   6  14       15.84       12.38      6.40 o 
  -4   6  14      404.85      381.49     10.72 o 
  -3   6  14        8.17        6.85      4.37 o 
  -2   6  14     1195.10     1199.47     24.96 o 
  -1   6  14        0.01       -2.74      6.53 o 
   0   6  14      241.06      228.98      8.54 o 
   1   6  14        2.02        4.79      4.24 o 
   2   6  14       10.76       10.97      4.74 o 
  -4   7  14       53.21       29.11      7.92 o 
  -3   7  14      616.14      607.70     15.08 o 
  -2   7  14      139.91      132.05     16.80 o 
  -1   7  14     1062.74     1053.54     23.03 o 
  -9   0  15     1052.40     1005.14     32.93 o 
  -7   0  15      352.19      359.03     15.88 o 
  -5   0  15     1341.22     1365.51     39.82 o 
  -3   0  15       60.89       54.18      6.05 o 
  -1   0  15      817.68      793.21     25.64 o 
   1   0  15     1760.07     1746.12     33.60 o 
   3   0  15        1.72        3.78      4.28 o 
  -9   1  15       27.61       35.33      5.47 o 
  -8   1  15      616.73      660.53     16.99 o 
  -7   1  15        0.54        2.77      3.68 o 
  -6   1  15     1156.34     1186.84     25.35 o 
  -5   1  15      195.83      182.82      7.31 o 
  -4   1  15       52.04       52.37      7.87 o 
  -3   1  15      198.51      212.98      7.95 o 
  -2   1  15     2621.53     2541.39     47.40 o 
  -1   1  15      358.25      346.01     17.05 o 
   0   1  15      990.15      982.71     17.19 o 
   1   1  15       25.84       31.98      5.05 o 
   2   1  15      497.80      518.49     10.91 o 
   3   1  15       18.77       21.44      7.78 o 
   4   1  15      283.14      295.09     10.12 o 
  -9   2  15      410.83      419.16     17.37 o 
  -8   2  15        7.33        8.21      4.49 o 
  -7   2  15     1099.70     1068.63     23.61 o 
  -6   2  15       18.63       19.53      4.52 o 
  -5   2  15      204.77      203.04      7.88 o 
  -4   2  15       61.47       55.95      4.43 o 
  -3   2  15     2111.39     2045.41     39.10 o 
  -2   2  15       39.01       48.52      5.13 o 
  -1   2  15     1192.31     1220.18     20.35 o 
   0   2  15        2.17        7.68      3.58 o 
   1   2  15      669.20      677.27     16.16 o 
   2   2  15        3.17        4.06      3.66 o 
   3   2  15      128.20      126.41      6.49 o 
   4   2  15       42.75       49.77      9.87 o 
  -9   3  15       52.37       65.12      5.99 o 
  -8   3  15      761.88      751.01     18.59 o 
  -7   3  15        3.18        4.97      3.98 o 
  -6   3  15     1267.08     1267.25     26.70 o 
  -5   3  15      378.55      370.17     10.98 o 
  -4   3  15      238.40      207.68     11.14 o 
  -3   3  15      152.50      135.95      6.00 o 
  -2   3  15     1214.84     1201.14     24.65 o 
  -1   3  15        0.16       -2.23      3.26 o 
   0   3  15      844.40      842.78     22.87 o 
   1   3  15       93.14       91.37      5.99 o 
   2   3  15      200.44      200.64      7.93 o 
   3   3  15        0.22       -0.29      3.98 o 
  -8   4  15        0.26       -3.18      6.05 o 
  -7   4  15      637.49      673.45     24.19 o 
  -6   4  15        1.89        0.50      5.23 o 
  -5   4  15       59.31       57.94      9.44 o 
  -4   4  15      186.43      192.82     10.96 o 
  -3   4  15      229.03      221.44      7.81 o 
  -2   4  15        0.29        1.33      3.18 o 
  -1   4  15     1087.68     1115.49     23.55 o 
   0   4  15       57.75       53.61      4.96 o 
   1   4  15      719.89      737.15     17.71 o 
   2   4  15       20.31       24.98      4.72 o 
   3   4  15       59.02       59.68      6.37 o 
  -7   5  15        7.16       -6.15      6.15 o 
  -6   5  15      669.62      707.80     24.79 o 
  -5   5  15        2.32        5.00      3.71 o 
  -4   5  15      267.39      284.15      9.11 o 
  -3   5  15       43.65       41.07      7.27 o 
  -2   5  15      251.32      246.34      8.44 o 
  -1   5  15       22.52       21.86      4.17 o 
   0   5  15      418.25      416.94     14.25 o 
   1   5  15        0.08       -3.73      3.73 o 
   2   5  15      267.98      289.96     10.27 o 
  -5   6  15      355.41      351.85     10.48 o 
  -4   6  15       80.46       73.04      5.18 o 
  -3   6  15      556.48      558.10     14.25 o 
  -2   6  15        6.07        3.37      3.67 o 
  -1   6  15      566.06      567.76     14.73 o 
   0   6  15       14.79        9.95      4.62 o 
  -8   0  16     1249.67     1266.55     39.15 o 
  -6   0  16     1668.82     1653.69     47.50 o 
  -4   0  16      535.69      536.65     20.02 o 
  -2   0  16     1440.54     1646.16     46.62 o 
   0   0  16      882.46      921.53     29.78 o 
   2   0  16      560.75      579.31     14.65 o 
  -9   1  16      621.74      609.90     16.76 o 
  -8   1  16       23.76       18.85      4.85 o 
  -7   1  16     1007.13      970.22     22.24 o 
  -6   1  16       18.04       17.15      4.46 o 
  -5   1  16     1209.91     1190.82     25.58 o 
  -4   1  16       15.68       12.60      4.27 o 
  -3   1  16        0.41       -0.96      3.42 o 
  -2   1  16       42.85       43.66      5.14 o 
  -1   1  16     1905.45     1844.41     36.32 o 
   0   1  16        3.09       20.43      3.27 o 
   1   1  16      510.74      559.85     11.71 o 
   2   1  16        2.15       -1.62      2.81 o 
   3   1  16      117.26      120.43     13.81 o 
  -8   2  16     1249.80     1280.95     27.95 o 
  -7   2  16       33.21       36.10      5.61 o 
  -6   2  16      664.50      627.67     16.09 o 
  -5   2  16       13.24        8.65      4.00 o 
  -4   2  16       37.63       47.64     12.24 o 
  -3   2  16        0.27        0.72      3.43 o 
  -2   2  16      795.44      782.96     18.25 o 
  -1   2  16      273.86      264.35      8.79 o 
   0   2  16      764.17      767.75     17.87 o 
   1   2  16       50.07       44.33      9.34 o 
   2   2  16      344.23      366.80     11.16 o 
   3   2  16       37.57       59.70     10.12 o 
  -8   3  16        7.33       10.63      4.95 o 
  -7   3  16      607.08      618.61     16.27 o 
  -6   3  16      144.45      148.62      7.05 o 
  -5   3  16      266.13      290.84     14.04 o 
  -4   3  16       13.31        8.49      5.62 o 
  -3   3  16        3.76        6.81      3.34 o 
  -2   3  16       78.64       74.60      4.94 o 
  -1   3  16     1543.36     1549.53     31.06 o 
   0   3  16        0.13       -0.33      3.48 o 
   1   3  16      554.06      604.05     15.46 o 
   2   3  16        2.60       -3.56      3.56 o 
  -7   4  16       35.34       30.74      7.82 o 
  -6   4  16      349.08      362.66     10.76 o 
  -5   4  16        1.56        2.61      3.42 o 
  -4   4  16      534.63      523.08     13.49 o 
  -3   4  16       13.31       12.90      3.85 o 
  -2   4  16       44.28       56.13      5.40 o 
  -1   4  16       15.07       17.35      4.11 o 
   0   4  16     1339.53     1368.56     28.49 o 
   1   4  16       84.64       79.55      5.76 o 
  -6   5  16       21.48       21.43      7.27 o 
  -5   5  16      362.75      349.25     11.69 o 
  -4   5  16      168.02      162.16      9.14 o 
  -3   5  16       18.32       11.63      5.11 o 
  -2   5  16        4.75        6.61      3.91 o 
  -1   5  16      265.73      254.03      9.15 o 
   0   5  16        1.48       -3.87      3.89 o 
  -7   0  17     1147.25     1253.18     39.01 o 
  -5   0  17     1007.71     1020.21     32.68 o 
  -3   0  17       99.13       92.38      8.10 o 
  -1   0  17      200.85      211.36     12.13 o 
   1   0  17     1563.63     1672.91     33.30 o 
  -8   1  17      487.85      496.14     14.59 o 
  -7   1  17        9.81       19.15      5.08 o 
  -6   1  17      684.72      650.24     16.83 o 
  -5   1  17        0.88       -2.18      3.92 o 
  -4   1  17      817.25      846.24     19.88 o 
  -3   1  17        7.48        9.34      4.21 o 
  -2   1  17      156.09      179.32      7.84 o 
  -1   1  17      345.41      356.48      8.82 o 
   0   1  17      240.58      239.36      7.13 o 
   1   1  17        4.70        3.34      2.98 o 
   2   1  17      821.24      886.64     16.51 o 
  -8   2  17       44.65       68.83     10.82 o 
  -7   2  17      653.67      666.52     17.38 o 
  -6   2  17       16.40       24.24      5.23 o 
  -5   2  17      850.22      881.21     20.69 o 
  -4   2  17      101.76       87.25      5.69 o 
  -3   2  17       29.36       46.11      7.13 o 
  -2   2  17       28.40       30.42      4.48 o 
  -1   2  17      450.07      441.35     12.43 o 
   0   2  17       23.68       20.97      5.48 o 
   1   2  17      595.52      609.95     15.70 o 
   2   2  17       38.78       54.00      9.21 o 
  -7   3  17       23.04       36.78      7.96 o 
  -6   3  17      685.16      653.19     24.12 o 
  -5   3  17        0.04        1.31      5.77 o 
  -4   3  17      804.99      825.32     18.94 o 
  -3   3  17        5.89        5.99      3.72 o 
  -2   3  17      194.80      212.93      8.16 o 
  -1   3  17       30.66       30.76      4.72 o 
   0   3  17      695.79      683.18     16.90 o 
   1   3  17       54.42       42.11      5.44 o 
  -6   4  17       21.34       27.75      5.69 o 
  -5   4  17      827.27      857.24     19.65 o 
  -4   4  17       52.50       49.85      7.13 o 
  -3   4  17      335.94      303.86      9.93 o 
  -2   4  17        0.97        1.67      3.91 o 
  -1   4  17      264.90      257.64      9.30 o 
   0   4  17        0.09        2.93      4.54 o 
  -6   0  18      873.13      988.97     32.93 o 
  -4   0  18      792.12      845.48     28.72 o 
  -2   0  18      569.43      567.91     21.68 o 
   0   0  18      865.28      859.10     19.81 o 
  -7   1  18      431.40      478.57     14.37 o 
  -6   1  18        1.19       -2.12      5.46 o 
  -5   1  18      588.77      576.27     15.70 o 
  -4   1  18        1.69        0.34      3.93 o 
  -3   1  18      590.76      647.58     16.80 o 
  -2   1  18      306.21      306.19     10.67 o 
  -1   1  18      175.66      199.57      6.57 o 
   0   1  18       26.32       32.94      8.77 o 
  -6   2  18      785.28      793.41     19.72 o 
  -5   2  18       14.75        8.56      4.55 o 
  -4   2  18      287.52      313.94     10.76 o 
  -3   2  18      143.79      135.82     10.33 o 
  -2   2  18      159.89      166.60      7.43 o 
  -1   2  18       43.02       42.55      5.17 o 
   0   2  18      158.80      158.58      7.50 o 
  -5   3  18      686.04      694.32     25.39 o 
  -4   3  18       10.59        5.38      3.97 o 
  -3   3  18      818.97      854.41     19.88 o 
  -2   3  18        1.25       -0.34      3.83 o 
  -1   3  18      113.33      115.55      6.62 o 
  -5   0  19      535.62      536.61     21.57 o 
  -3   0  19      339.76      364.30     17.12 o 
  -5   1  19        9.34       15.21      5.01 o 
  -4   1  19      576.40      596.03     16.36 o 
  -3   1  19       33.53       37.64      6.04 o 
  -2   1  19      490.90      521.13     15.01 o 
                                                 
